# Supplementary material for: Challenges in using transcriptome data to study the c-di-GMP signaling network in Pseudomonas aeruginosa clinical isolates
Source: FEMS Microbes. 2023 Jul 18;4:xtad012. doi: 10.1093/femsmc/xtad012 (PMC10411656; doi:10.1093/femsmc/xtad012)
Supplement: xtad012_Supplemental_Files [file xtad012_supplemental_files.zip]

Archive with 4 entries (4 files):
- Supplements_Figures.docx
- Table_S4_revision_310523.xlsx
- Table_S5_revision_310523.xlsx
- Table_S6_revision_310523.xlsx
