# Supplementary material for: Challenges in using transcriptome data to study the c-di-GMP signaling network in Pseudomonas aeruginosa clinical isolates
Source: FEMS Microbes. 2023 Jul 18;4:xtad012. doi: 10.1093/femsmc/xtad012 (PMC10411656; doi:10.1093/femsmc/xtad012)
Supplement: xtad012_Supplemental_Files [file xtad012_supplemental_files.zip › Table_S4_revision_310523.xlsx]

## Sheet: info
Supplementary table S4 : Regulon of all 40 c-di-GMP modifying enzymes present in the P. aeruginosa type strain PA14 based on previously recorded RNA-seq data of 414 clinical isolates. Genes, whose expression level were shown to be differentially expressed (DEG) between groups of clinical isolates that express the various genes encoding the c-di-GMP modifying enzymes at high versus low levels, are…
		Tab	content
		summary	significance cut-offs, number of differentially regulated genes and list of strains belonging to high- or low expressing group for each interest gene
		PA14_02110 - PA14_72420	differential expressed c-di-GMP regulating genes, fold-changes and significance values

## Sheet: summary
gene	cut-offs and count of DEG				strains_high	strains_low
	pvalue 0.05	FDR0.1	FDR0.05	FDR0.01
PA14_02110	100	22			CH2582;MHH17441;ESP058;ZG8006959;CH2665;F2006;F1869;CH3570;CH2698;PSAE2125;ZG5089456;MHH17546;CH2747;F2119;MHH16727;MHH15103;PSAE1975	CH4489;ESP033;CH4602;CH5528;CH2677;ESP015;CH5596;CH4520;ESP036;ESP055;CH2680;CH4083;CH2848;F1689;CH2597;F1894;MS5
PA14_03720	260	237	191		ESP004;ESP064;F1758;F2045;ESP055;ZG205694;ESP066;F2165;ESP039;ESP071;ESP022;ESP067;ESP043;F1759;F2230;PSAE1903;CH2705	MHH15015;CH5688;MHH17441;F2119;CH4634;CH2730;ESP053;ESP015;MS5;PSAE2127;MHH17233;ESP013;F2034;CH2560;CH4733;ESP032;CH4990
PA14_03790	149	121	98		ESP063;ESP082;ESP012;F2119;F2006;M70564993;MS5;ESP071;CH5478;CH4733;M70565254;F2166;ESP066;CH3484;CH4780;ESP074;MHH2419	CH5353;ZG302442;ESP021;ZG02488718;MHH1525;CH2734;CH2713;ZG302432;F2045;PSAE2125;CH4549;MHH16727;CH2829;F1754;ZG314777;F1727;ZG302451
PA14_04420	80	34			CH2543;ESP047;F1853;F1864;F2055;CH4489;F1883;ZG302442;MHH1883;ESP068;F2000;CH4433;F1880;F1869;ESP004;CH4548;CH4443	CH4684;CH4916;PSAE1872;CH2598;ZG5003493;ESP013;ESP025;MHH1525;CH2623;MS1;CH4704;CH5262;ESP075;CH5596;F1764;ZG322541;F1754
PA14_07500	855	855	851	831	F2093;ESP061;ESP078;M70652746;ZG316722;F2137;ESP039;ZG205710;ESP015;M70608424;F2165;F1763;ESP022;F2230;ESP043;CH4990;MHH15015	CH2522;ZG302432;CH2665;CH5334;MHH15275;CH2685;ESP071;F1968;CH2608;CH2623;PSAE1742;CH2829;PSAE1438;F1689;CH5621;CH2677;CH2922
PA14_10820	347	192	81		F2093;CH4509;M70608424;CH4780;CH4990;MHH15015	ESP064;CH3484;F1864;CH2665;F1759;CH4548
PA14_12810	770	770	765	738	F2137;CH4745;ESP047;ESP011;F2165;ESP039;ESP022;ESP043;F2230;F2045	CH5206;CH4684;ESP067;CH5621;CH2597;PSAE1401;PSAE1438;ESP060;CH2829;CH5462;ESP077;ESP073;PSAE1645;CH4443;PSAE1912;CH4584;CH3882
PA14_14530	715	713	711	699	ZG316722;ZG314777;ESP061;ESP047;ZG205710;F2045;F2137;M70652746;ESP022;ESP043;F2000;ESP039;MS5;F2230;ESP011;F2165;MS2	CH5267;CH4681;MHH15817;ESP037;CH4878;CH2706;CH2665;ZG302432;F1689;CH4785;CH2875;ZG5051896;ESP050;CH2608;CH2764;PSAE2325;PSAE1975
PA14_16500	57				F2000;ESP070;ESP015;ESP066;CH4443;ESP068;ESP067	CH5052;CH5356;CH2677;MHH16951;CH5432;ESP084;CH2623;F1763;CH5551;CH2502;ESP023;CH5591;ESP077;ESP003;CH2665;ESP002;F1757
PA14_20820	44				F1997;MHH16513;CH5387;CH2687;MHH14911;MHH15015;CH2718;MHH17501;CH5462;F2081;CH5638;M70652746;F2128;ZG302370;CH3549;F2005;ESP009	F2119;CH4548;ESP071;CH2677;CH2560;CF609_Iso3;ESP023;ESP046;CH2922;CH4035;CH4914;F1724;CH2705;PSAE1649;CH5174;PSAE1651;F1869
PA14_21190	542	541	533	489	F2230;F2005;ESP061;ZG205710;ESP043;ESP032;ESP033;MHH14990;MHH15204;ESP029;M70608424;M70652746;ESP078;F2093;CH4990;MHH16563;MHH15015	CH2922;CH2623;CH5464;ESP028;CH2608;Vb20477;CF609_Iso3;CH3290;F2097;PSAE1975;CH5695;MHH15275;ZG302432;ESP021;ESP037;CH4914;PSAE1742
PA14_21870	754	750	746	710	F2137;ESP047;ESP022;ZG205710;F2165;F1706;ESP039;ZG316722;F2230;ESP043;CH4733	CH4840;CH4602;CH2848;MHH0927;CH2665;MHH16427;CH4681;CH2724;CH2829;ZG302383;ESP084;CH3325;ZG302432;PSAE1912;CH5262;CH3570;CH2658
PA14_23130	68	42	38		F1883;F1759;ESP081;ESP040;MS5;CH4780;F2172;MHH0147;PSAE1903;CH3484;PSAE2125;M70564993;MHH1883;MHH2419;CH4733	F2098;M70663247;CH2922;ZG205864;ZG322541;MHH14929;F2000;CH4914;ZG02488718;ZG8510487;ESP076;CH2687;CH3173;CH2730;CH5551;CH3549;PSAE1438
PA14_26970	1098	1097	1094	1059	F2230;ESP022;M70646050;F2165;F2137;ESP039;ESP043	F1759;CH2623;F1894;CH5596;CH3906;CH5462;ESP075;CH4602;CH2764;MHH15275;CH2922;CH2685;CH5267;ESP073;CH4681;MHH16371;ZG8006959
PA14_30830	442	440	429	384	F2030;CH5159;CH5462;MS2;ESP069;MHH15204;F1810;F2000;M70638412;ESP078;F2093;F1801;ESP053;M70608424;CH4990;ESP015;MHH15015	ZG302432;CH2685;F2006;CH5551;CH4914;CH2500;CH4840;CH2699;CH2665;ESP037;F1880;CH4860;PSAE1745;PSAE1742;CF609_Iso3;CH2608;CH4602
PA14_31330	29				ZG316704;ESP083;ZG302367;F2128;MHH16951;ZG8525123;CH2756;ZG314696;F1754;MHH16513;CH4990;F1757;CH4992;F2205;F2176;CH5182;F2098	F2020;CH3462;F1968;CH2500;ESP021;ESP077;MHH15204;CH4757;F1759;F2003;ZG02512057;CH4549;ZG314738;CH2713;ZG302442;F1883;MHH15275
PA14_36260	619	612	595	528	F2230;ESP047;ESP011;ESP039;ESP043;ZG316722;CH2674;CH4745;ESP076;F2045	MHH15103;MHH14990;ESP088;ESP074;CH3484;CH2735;ESP069
PA14_36990	673	671	664	651	CH2674;F2165;F2137;MHH17247;ESP011;ESP043;F1758;F2230;ESP013;ESP039	MHH15103;ZG5051896;F1997;ESP036;MHH14911;F1712;ZG8006959;F1759;F1798;ESP083;CH4035;ESP082;MHH15817;ZG205565;ZG205694;ZG5003493
PA14_37690	462	460	452	408	MHH16951;MHH15204;ESP033;CH5159;F1741;F2030;MHH14990;CH2687;F2208;M70638412;ESP053;ESP032;M70608424;F2093;F2000;ESP015;MHH15015	F2003;CH2623;CH2522;CH5551;CH4840;CH4602;MHH15275;CH4914;CH2685;F2199;PSAE1903;ZG302432;F1894;CH5638;CH4681;CH2734;CH3906
PA14_40570	714	714	710	692	MHH15015;ESP040;ZG205710;MHH16530;CH4757;ESP011;MHH0147;ESP039;ESP043;F2230;F2137;ESP022;F2165;ESP047;F2045;MHH1883;ESP071	CH5597;F1864;CH5464;CH2724;CH2522;CH4520;F1880;ZG322541;ZG302432;ZG8510487;CH2685;ESP057;CH2677;CH5638;PSAE1872;CH5596;CH5531
PA14_42220	44				ESP027;ESP071;F1758;M70639645;F2166;MHH14911;CH4548;M70652746;CH4489;CH2724;ESP047;F2045;M70641593;F2230;CH2698;PSAE2325;PSAE2126	ESP046;ESP025;ESP015;MHH15275;MHH0426;CH5356;M70565254;CH4914;CH2764;F2040;F1894;CH2623;ESP075;CH4704;ESP028;CH5551;CH5597
PA14_45930	73	18			PSAE2125;ESP081;ZG8038581181;MHH16563;ZG316694;CH5387;PSAE2325;MHH16610;CH2764;CH2677;CH5334;ZG302432;CH5621;CH4878;ZG302383;CH4780;MS5	ZG316716;CH4840;F2172;CH2922;CH3325;CF592_Iso2;ESP077;ESP028;F1862;CH3570;CH4757;ESP025;ZG316704;ESP009;MHH17767
PA14_49160	609	608	604	559	ZG205710;ESP039;CH5206;ZG316722;F2045;MHH17546;F2137;MS2;ESP022;F2165;F2230;ESP011;MHH15204;F2093;MHH16050;M70608424;MHH15015	CH2623;PSAE1984;MHH15275;CH5551;CH5464;F2097;F1864;F1894;CH2608;ZG302432;CH2660;F2172;F2119;CH2665;CH2699;MS1;ZG8006959
PA14_49890	139	96	84		ESP068;ESP034;CH5462;ZG301975;PSAE1642;MHH16563;M70635118;ESP053;ESP057;ESP033;ESP067;ESP015;M70638412;ESP035;MHH15015;F2000;ESP032	F1883;MHH0147;CH4757;F1869;F1880;F2017;F2034;F1823;CH5182;CH2756;F2240;ESP077;CH5206;CH2623;MS1;F2199;PSAE1438
PA14_50060	617	617	612	592	ESP040;M70646050;F2230;F2199;ZG316722;ESP022;CH2687;ZG314777;ESP039;CH2674;ESP061;ZG205710;F2045;ESP083;CH5206;ESP088;ESP047	MHH0426;MS1;CH2623;CH2522;MHH15817;CH4780;CH4681;CH2922;ZG302432;MHH15275;PSAE1984;CH4914;CH5551;F1864;F2119;ESP075;F1689
PA14_53140	199	189	172		CH2730;ZG8525123;F2208;MHH15015;ESP032;M70652746;CH4443;M70663247;ESP015;CH2687;F1741;F2176;ESP069;F1869;F2093;CH4992;F2000	MHH15187;CH4733;MHH1883;F1823;CH2623;CH2713;PSAE1984;CH2522;ESP013;F2119;CH5432;CF609_Iso3;PSAE1656;CH5291;CH4840;ZG302432;MHH15103
PA14_53310	557	555	552	484	ESP039;F2137;ESP061;ESP015;M70608424;F2208;ESP047;F2064;ZG205710;F2165;ESP053;ESP022;MHH16563;F2000;ESP043;F2230;MHH15015	ESP077;CH4757;CF609_Iso3;CH2685;F1883;F1880;ZG302432;CH2623;PSAE1903;CH2698;CH4602;ESP004;CH5478;CH2660;F1689;CH4914;F2119
PA14_56280	180	139	121		ZG302442;CH4443;CH5353;CH5688;CH5362;CH3462;MHH14911;CH5174;CH3173;CH2685;CH4411;CH5462;ZG316694;MHH14990;F2000;ESP032;ZG302383	MHH2419;CH4733;CH3484;M70564993;CH2678;CH4780;MS5;MHH1883;F1880;ESP074;CH2527;ESP066;M70565254
PA14_56790	78	25			M70656672;F2093;MHH14990;ZG302442;F2006;ESP073;CH5478;M70652746;MHH17247;ESP032;PSAE1439;CH4992;F2098;F1757;ESP069;ESP067;F2128	ESP015;F1764;M70565254;CH4914;MHH2419;MHH0147;CH2658;F1823;MHH0985
PA14_57140	99				F2166;CH2527;ZG5048010;ESP072;M70656672;ESP066;F1880	CH5052;CH5159;MHH15015;MHH16050;CH4035;ESP077;CH3882;MHH16563;CH4780;F2093;CH5528;Vb20477;CH4703;MHH17501;F2040;F1801;ESP032
PA14_60870	59	26	23		CH4443;F2166;PSAE1438;CH5182;ZG302442;PSAE2126;CH4489;ESP050;ZG302368;ESP071;CH2698;F2176;ESP027;MHH15280;CH2660;CH2735;MHH17501	MS5;MHH0426;F1712;MHH15275;MHH2419;CH2677;ESP015;CH2678;M70565254;PSAE1975;CH2623;F1894;M70564993;ESP025;M70635118;CH4780;CH4681
PA14_63210	414	408	398	361	MS5;CH5159;MHH17546;ESP032;MHH0927;ESP053;ESP029;M70608424;ESP078;CH4766;F2093;CH4990;CH2672;M70646077;MS2;ESP015;MHH15015	ESP050;CH2685;CH4602;PSAE1903;CH2522;ZG302432;CH2699;CH2623;CF609_Iso3;PSAE1742;ESP021;ESP037;CH5596;CH3484;CH5334;CH2922;CH2698
PA14_64050	130	66	53		ZG205565;MHH14911;ZG8525123;MHH15103;CH5182;CH4560;ZG302367;F2029;CH4992;F2006;F2003;ZG314696;ZG302368;F2128;ESP013;F2176;CH4990	CH2677;CH4733;F1759;F1764;CH4780;MHH0985;PSAE1984;MS5;MHH0927;ESP025;F1880;CH2678;MHH0426;MHH1883;ESP059;MHH1525;MHH16050
PA14_65090	138	117	99		MHH15204;CH5159;ESP076;F1741;ESP053;CH4443;F2005;F2055;F2030;CH2687;MHH16563;CH5193;MHH14990;M70638412;M70652746;ESP032;F2000	F2097;CH2677;ESP028;F1864;CH5528;ESP015;CH2527;F1764;F1883;CH2682;ESP046;ESP057;MS5;MHH15275;M70564993;PSAE1984;CH3484
PA14_65540	695	694	689	666	ESP021;ZG316694;ESP034;CH4840;ZG302432;CH4914;ESP028;CH4602;CH5638;F1894;CH2500;CH2724;M70656672;ZG314738;ESP055;ZG205565;CH2685	MHH0147;F2045;MS2;ESP011;ZG302370;ESP043;F1754;MHH16951;ESP039;CH4757
PA14_66320	356	347	331	270	F1775;ESP013;ZG314696;CH4916;ESP074;CH5387;ESP083;ESP082;F1757;CH2527;F2128;F2006;ESP070;CH4446;CH4990;ESP073;ESP067	MHH1883;MS2;ESP025;ESP011;CH4548;MHH0147;F2230;MHH0985
PA14_69900	124	63	44		CH2682;CH2860;PSAE2126;CH4438;CH4681;CH2500;CH4704;ZG302432;ZG302383;CH2685;CH2764;MHH15151;CH5353;CH2829;F2044;MHH17233;PSAE2325	CH5478;CH2678;CF609_Iso3;CH4757;ESP006;M70565254;ESP077;ESP023;PSAE1903;ESP069;CH2660;ESP004;F1754;F2006;MHH2419;ESP074;MHH1883
PA14_71850	186	155	137		F2230;PSAE1984;F1894;F2020;CH2734;F2003;PSAE2325;ESP039;PSAE1635;PSAE1654;ESP040;CH5531;PSAE1651;MHH15275;F2097;F2172;F2029	MS5;CH4418;ESP035;CH3177;ESP015;MHH16459;ESP036;CH2718;PSAE1649;CH5353;F2017;CH2724;CH2639;CH5362;MHH0985;MHH17247;F1759
PA14_72420	582	581	573	552	CH4411;CH4035;ESP076;MHH16427;F1979;CH5550;ESP075;MHH16563;F2093;CH2829;CH4418;F1869;CH4443;CH4433;CH4560;MHH16459;M70564993	ESP066;F2230;ESP043;F2045;ESP047;ESP022;F2165;F1748;ESP039;F2137;F1758;ESP061;ZG205710;ESP011;ZG314777;CH4757;F1823

## Sheet: PA14_02110
Locus_Tag	logFC	PValue	FDR
PA14_02110	3.26296	2.13152e-23	1.10605e-19
PA14_02130	3.61945	2.3919e-18	5.48176e-15
PA14_02140	4.03632	3.16926e-18	5.48176e-15
PA14_02150	3.47237	3.0239e-17	3.92276e-14
PA14_63120	3.84181	1.47615e-05	0.0153194
PA14_64560	5.8285	3.53363e-05	0.0295313
PA14_63110	3.5939	4.04189e-05	0.0295313
PA14_63960	4.56415	4.7782e-05	0.0295313
PA14_34870	-4.64254	5.12203e-05	0.0295313
PA14_64550	5.07193	6.49691e-05	0.0337125
PA14_18580	-4.69617	8.31312e-05	0.0392153
PA14_18410	-3.81058	0.000100254	0.0433515
PA14_41500	-2.70415	0.000167674	0.060985
PA14_63940	3.6253	0.000188394	0.060985
PA14_40290	-2.68148	0.00019388	0.060985
PA14_18380	-3.87834	0.000198669	0.060985
PA14_60750	-2.87346	0.000199797	0.060985
PA14_24490	2.34969	0.000234012	0.0674605
PA14_73000	3.26403	0.00033728	0.0921129
PA14_66100	-2.71412	0.000396629	0.0977353
PA14_45170	3.13073	0.000398841	0.0977353
PA14_73020	3.79832	0.000414372	0.0977353

## Sheet: PA14_03720
Locus_Tag	logFC	PValue	FDR
PA14_02060	2.20992	4.70979e-07	0.00102696
PA14_19870	-2.90408	5.93735e-07	0.00102696
PA14_60960	-3.04855	8.54599e-07	0.00110863
PA14_49220	-2.76738	3.4615e-06	0.00359235
PA14_05840	-2.89726	4.22334e-06	0.00365249
PA14_16260	-2.84979	5.54881e-06	0.0040567
PA14_33040	-2.86908	6.25431e-06	0.0040567
PA14_73020	4.66955	9.59312e-06	0.00553097
PA14_07680	-2.51419	1.33633e-05	0.00693422
PA14_26780	-2.07089	1.57669e-05	0.0071904
PA14_67140	-3.833	1.68563e-05	0.0071904
PA14_05820	-2.13755	1.80141e-05	0.0071904
PA14_49230	-2.42622	2.35749e-05	0.00823083
PA14_19990	2.25063	2.37931e-05	0.00823083
PA14_63960	3.40282	2.71673e-05	0.00881068
PA14_61380	-2.3528	3.12047e-05	0.00952478
PA14_11070	3.04577	3.67207e-05	0.00967949
PA14_41970	-2.29754	3.67351e-05	0.00967949
PA14_01330	-2.14709	3.73077e-05	0.00967949
PA14_39650	3.24021	4.30985e-05	0.0106494
PA14_32985	-2.81577	4.82835e-05	0.0109343
PA14_27840	4.0891	4.84656e-05	0.0109343
PA14_70680	-2.58571	5.5448e-05	0.0119374
PA14_63940	2.89874	5.79194e-05	0.0119374
PA14_73050	2.71634	6.53315e-05	0.0120313
PA14_37790	4.30517	6.72398e-05	0.0120313
PA14_12260	-2.24757	7.02699e-05	0.0121544
PA14_67150	-3.47552	7.46318e-05	0.0123015
PA14_54180	2.83123	8.41174e-05	0.0126087
PA14_56520	-2.08487	8.59158e-05	0.0126087
PA14_07660	-2.30463	8.75204e-05	0.0126087
PA14_37810	3.71464	9.1676e-05	0.0126087
PA14_71150	2.69027	9.65197e-05	0.0128421
PA14_17700	3.55419	0.000102011	0.0132333
PA14_73000	3.12843	0.000104564	0.0132338
PA14_64480	-2.26418	0.000111407	0.0137641
PA14_58350	-2.02132	0.000122857	0.0143267
PA14_73010	3.52809	0.000123388	0.0143267
PA14_24780	2.24498	0.000140022	0.0150954
PA14_71340	2.04362	0.000143223	0.0150954
PA14_33730	3.04658	0.000145455	0.0150954
PA14_37880	2.66117	0.000162023	0.0159729
PA14_51880	-2.85709	0.000166791	0.0159729
PA14_67130	-3.11855	0.000168928	0.0159729
PA14_33000	-2.74939	0.000169302	0.0159729
PA14_33160	-2.46547	0.000185231	0.0164409
PA14_03760	2.37687	0.000185504	0.0164409
PA14_55390	2.92974	0.000191669	0.0164409
PA14_33030	-2.28398	0.000194546	0.0164409
PA14_19900	-2.61199	0.00019559	0.0164409
PA14_18140	-2.76552	0.000197996	0.0164409
PA14_16250	-3.97039	0.000200595	0.0164409
PA14_09450	-4.09066	0.000210023	0.0164409
PA14_39830	2.31031	0.000210223	0.0164409
PA14_55550	2.60333	0.00021149	0.0164409
PA14_58890	2.45421	0.000212284	0.0164409
PA14_31970	2.77088	0.000218164	0.016501
PA14_02930	2.28599	0.000229226	0.0165517
PA14_19910	-2.6281	0.000231319	0.0165517
PA14_38640	-2.37333	0.000231988	0.0165517
PA14_03770	2.21274	0.000233221	0.0165517
PA14_64490	-2.10459	0.000239179	0.0165517
PA14_13140	-2.32309	0.000239233	0.0165517
PA14_10920	2.46517	0.000249363	0.0168045
PA14_51460	2.75951	0.000254539	0.0169334
PA14_62350	3.45237	0.000258845	0.0170019
PA14_02410	2.16689	0.000265347	0.0172111
PA14_26020	-3.49534	0.000274165	0.0175635
PA14_20390	2.34739	0.000281671	0.0178243
PA14_54660	-2.00318	0.000296811	0.0185561
PA14_73060	2.38724	0.000308146	0.0188114
PA14_10200	2.22494	0.000314459	0.0189736
PA14_20370	2.53506	0.000322882	0.0190999
PA14_32240	-3.7547	0.00032396	0.0190999
PA14_64270	2.10692	0.000327595	0.0190999
PA14_17620	2.01223	0.000336869	0.0194224
PA14_01670	2.50362	0.000345127	0.0196798
PA14_09400	-3.81615	0.000349445	0.0197095
PA14_29540	2.33115	0.000356471	0.0198896
PA14_47120	-2.53834	0.000373913	0.0201012
PA14_02890	2.16377	0.000374743	0.0201012
PA14_04250	2.33852	0.000375968	0.0201012
PA14_32280	-2.25607	0.000378038	0.0201012
PA14_32270	3.11906	0.000379634	0.0201012
PA14_64720	2.43093	0.000403787	0.0207451
PA14_10170	2.43654	0.000432273	0.0214959
PA14_55380	2.36773	0.000446494	0.0214959
PA14_13130	-2.24242	0.000447357	0.0214959
PA14_68940	-2.4667	0.0004474	0.0214959
PA14_55810	-2.1944	0.000466763	0.0219956
PA14_64700	2.34494	0.00047241	0.0219956
PA14_38630	-2.20039	0.000478983	0.0219956
PA14_49210	-2.31336	0.000483331	0.0219956
PA14_10490	-2.26833	0.000491424	0.0219956
PA14_09980	2.21819	0.000491515	0.0219956
PA14_54110	2.59529	0.000494714	0.0219956
PA14_17850	2.48388	0.000500376	0.0219956
PA14_36620	-2.5252	0.000501061	0.0219956
PA14_21030	-2.8176	0.000504429	0.0219956
PA14_12710	2.01846	0.00052618	0.0227529
PA14_02990	2.2363	0.000535121	0.0229483
PA14_10560	-3.20377	0.000541763	0.0229909
PA14_12960	2.11575	0.000561221	0.0233106
PA14_00650	-2.98445	0.000563142	0.0233106
PA14_63920	2.4751	0.000566031	0.0233106
PA14_53070	-2.15114	0.000579241	0.0236668
PA14_45030	2.14659	0.000591462	0.0237213
PA14_36820	-2.43342	0.000594979	0.0237213
PA14_19500	2.32024	0.000601342	0.0237213
PA14_71160	2.22621	0.000603678	0.0237213
PA14_01490	-2.90934	0.000607244	0.0237213
PA14_12820	2.02981	0.000608004	0.0237213
PA14_22700	2.15116	0.000622781	0.0241165
PA14_39000	2.27635	0.000632226	0.0242153
PA14_41530	2.39217	0.000639338	0.0242155
PA14_32080	2.29341	0.000687085	0.0256495
PA14_39630	2.70079	0.000700161	0.025951
PA14_50880	-2.43619	0.000738775	0.0266967
PA14_55340	2.31055	0.000739043	0.0266967
PA14_24710	2.18546	0.000740861	0.0266967
PA14_09410	-3.08653	0.000755457	0.0269368
PA14_49260	-2.10443	0.000781184	0.0275753
PA14_11230	2.36006	0.000817255	0.0283317
PA14_02700	2.06445	0.000819747	0.0283317
PA14_71110	2.38147	0.000824452	0.0283317
PA14_31530	-2.15646	0.000853512	0.0289469
PA14_51070	2.13205	0.000878279	0.0293467
PA14_02720	2.30833	0.000882267	0.0293467
PA14_34290	2.45576	0.000913566	0.0301942
PA14_49610	2.20953	0.000922168	0.030233
PA14_16630	-2.28536	0.00092639	0.030233
PA14_31620	2.01636	0.000934321	0.0303012
PA14_04650	-2.31243	0.000943487	0.0304084
PA14_21620	2.2684	0.000957201	0.0304719
PA14_36530	-2.27606	0.000975212	0.0306862
PA14_09460	-4.11787	0.000975761	0.0306862
PA14_34280	2.19103	0.00100277	0.0313456
PA14_71120	2.37528	0.00101911	0.0316656
PA14_26850	2.17357	0.00103525	0.0319756
PA14_51350	-2.29972	0.00105463	0.0323816
PA14_19510	2.28717	0.00109759	0.0331127
PA14_11620	2.12982	0.00115531	0.0342808
PA14_40290	-2.27276	0.00119188	0.034662
PA14_19560	2.15754	0.0011942	0.034662
PA14_36320	-2.80733	0.0011957	0.034662
PA14_45000	2.0001	0.00122294	0.0352546
PA14_41500	-2.44858	0.00124468	0.0356832
PA14_36310	-2.64004	0.0012751	0.0361557
PA14_40300	-2.06325	0.00129673	0.0364599
PA14_21410	2.08395	0.00129988	0.0364599
PA14_33720	2.32749	0.00136175	0.0375856
PA14_38660	-2.14661	0.00138992	0.0378051
PA14_39260	2.2629	0.00142282	0.0378051
PA14_43040	-2.79163	0.00144132	0.0378051
PA14_37530	2.10703	0.00144255	0.0378051
PA14_63710	2.37312	0.00153851	0.0393439
PA14_37850	2.2795	0.00153957	0.0393439
PA14_64310	2.0465	0.00156499	0.0393439
PA14_11660	2.03023	0.00156825	0.0393439
PA14_19570	2.08248	0.00156951	0.0393439
PA14_70340	2.41369	0.00159543	0.0398015
PA14_33010	-2.21511	0.00166505	0.041024
PA14_62680	-2.7063	0.00166891	0.041024
PA14_20040	2.41351	0.00167606	0.041024
PA14_36130	2.1491	0.00169198	0.0412193
PA14_41480	2.08015	0.00175301	0.0421127
PA14_40330	2.17742	0.00179665	0.0421956
PA14_20330	2.14477	0.00180368	0.0421956
PA14_37900	2.12352	0.00180705	0.0421956
PA14_55940	-2.56898	0.00182593	0.0421956
PA14_39720	2.15566	0.00182812	0.0421956
PA14_33740	2.40025	0.00185694	0.0421956
PA14_36650	-2.09647	0.00187324	0.0421956
PA14_45050	2.04105	0.00187434	0.0421956
PA14_39970	-3.53613	0.00187668	0.0421956
PA14_55330	2.06047	0.00196566	0.0432195
PA14_33770	2.00167	0.0020078	0.0435915
PA14_31990	2.22003	0.00201618	0.0435915
PA14_34180	2.03437	0.00203246	0.0437611
PA14_71140	2.2425	0.00205143	0.0439871
PA14_39640	2.21012	0.00211193	0.044913
PA14_68330	-2.08162	0.00213127	0.0450618
PA14_55360	2.11503	0.00213629	0.0450618
PA14_53250	-2.78644	0.00222363	0.0461536
PA14_11050	2.11175	0.00227377	0.0468197
PA14_14330	2.18354	0.00230091	0.0468695
PA14_19960	2.56539	0.00232189	0.0468805
PA14_33810	2.57707	0.0023601	0.0474674
PA14_18410	-3.34243	0.00247446	0.04916
PA14_61950	2.06385	0.00247896	0.04916
PA14_48150	2.3816	0.00248216	0.04916

## Sheet: PA14_03790
Locus_Tag	logFC	PValue	FDR
PA14_03790	3.22467	4.18717e-23	2.17272e-19
PA14_68450	4.01386	2.95757e-09	7.67343e-06
PA14_16110	4.16002	9.76977e-09	1.68984e-05
PA14_36550	4.07071	1.44717e-08	1.87735e-05
PA14_14660	3.08577	2.72451e-08	2.82749e-05
PA14_26060	3.49534	1.39478e-07	0.000119622
PA14_36650	3.28714	1.72693e-07	0.000119622
PA14_36490	3.26753	1.84424e-07	0.000119622
PA14_36500	3.1569	2.145e-07	0.000123671
PA14_36520	3.59954	3.66347e-07	0.000190098
PA14_64490	2.89238	6.31655e-07	0.000285326
PA14_20060	2.81497	6.5984e-07	0.000285326
PA14_18410	5.79064	1.28978e-06	0.00051482
PA14_21590	-4.39093	2.40517e-06	0.00089146
PA14_38370	3.01496	2.765e-06	0.000956507
PA14_38360	2.39507	3.47027e-06	0.00112545
PA14_18580	6.08027	4.19721e-06	0.00121266
PA14_36820	3.7841	4.20656e-06	0.00121266
PA14_21580	-4.04968	4.83551e-06	0.00131617
PA14_56510	2.13367	5.2236e-06	0.00131617
PA14_18380	5.41358	5.32659e-06	0.00131617
PA14_68840	2.70866	5.69751e-06	0.00134384
PA14_36530	3.07162	8.17262e-06	0.00176839
PA14_28140	3.18769	8.17911e-06	0.00176839
PA14_64520	3.08559	9.99192e-06	0.00207392
PA14_24880	2.22492	1.07201e-05	0.00213949
PA14_00710	3.02155	1.12918e-05	0.00217013
PA14_72900	2.62858	1.32851e-05	0.00246202
PA14_28520	2.44651	1.51599e-05	0.00271258
PA14_46280	3.01596	1.74692e-05	0.00302159
PA14_31390	3.08343	2.23314e-05	0.00373799
PA14_21680	2.4228	2.38152e-05	0.00378715
PA14_72690	-2.74828	2.47656e-05	0.00378715
PA14_32590	-4.45234	2.48146e-05	0.00378715
PA14_56370	3.26068	2.55494e-05	0.00378788
PA14_04650	2.94097	2.70989e-05	0.00383732
PA14_43900	2.3013	2.73619e-05	0.00383732
PA14_64410	2.00726	3.07858e-05	0.00420388
PA14_09550	2.01758	3.73983e-05	0.00497589
PA14_33160	2.72319	3.89183e-05	0.00504867
PA14_36850	2.90116	4.11496e-05	0.00520793
PA14_72660	-2.90342	4.24666e-05	0.00524665
PA14_32600	-4.00597	4.73825e-05	0.00552229
PA14_64480	2.49228	4.78904e-05	0.00552229
PA14_43030	-3.26496	5.15693e-05	0.00581724
PA14_18520	4.0249	5.71917e-05	0.0063142
PA14_18510	4.4128	6.27441e-05	0.0067829
PA14_00740	2.45735	6.64354e-05	0.00703537
PA14_54750	3.20154	6.89974e-05	0.00716055
PA14_18480	4.31103	7.46216e-05	0.00744637
PA14_21670	2.13698	7.66149e-05	0.00747672
PA14_18985	-2.90019	7.78075e-05	0.00747672
PA14_13350	-2.65997	8.35625e-05	0.00788374
PA14_33010	2.92944	8.91787e-05	0.00813266
PA14_06270	-2.01626	8.93736e-05	0.00813266
PA14_36620	2.76707	9.50995e-05	0.00818809
PA14_19510	-2.45735	9.62562e-05	0.00818809
PA14_36900	2.25072	0.000102976	0.00861839
PA14_43040	-3.42811	0.000105003	0.0086486
PA14_53820	2.90203	0.000108816	0.0088226
PA14_27730	2.04867	0.000117617	0.00938942
PA14_18470	4.09008	0.000120626	0.00948376
PA14_18550	3.87999	0.000143361	0.011103
PA14_13370	-3.20926	0.00014553	0.0111053
PA14_43020	-2.6341	0.00014905	0.011209
PA14_18430	4.05641	0.000152971	0.0113395
PA14_10220	2.36652	0.000156375	0.0114286
PA14_32610	-3.44764	0.000160179	0.011544
PA14_24970	2.11395	0.000163108	0.011594
PA14_21600	-2.51144	0.000176606	0.0122655
PA14_01140	-2.61002	0.000178077	0.0122655
PA14_18500	2.84452	0.000179645	0.0122655
PA14_56030	2.01583	0.000190431	0.0128331
PA14_04300	2.1293	0.000206493	0.0137371
PA14_43050	-2.90246	0.000212648	0.0139675
PA14_47130	2.74067	0.000251948	0.0161402
PA14_68460	2.12001	0.000283924	0.0179669
PA14_12260	2.21276	0.000314448	0.0196587
PA14_72650	-2.24852	0.000324873	0.0198325
PA14_36560	2.83261	0.000338673	0.0204346
PA14_55940	-2.50824	0.000350145	0.020884
PA14_41300	2.16526	0.000394436	0.0230569
PA14_13380	-3.14712	0.000395465	0.0230569
PA14_21570	-3.71361	0.000426488	0.0245894
PA14_00470	2.03	0.000455718	0.025986
PA14_39080	2.09234	0.000476039	0.0268497
PA14_36570	2.2344	0.000584158	0.0325935
PA14_71460	2.30674	0.000619892	0.0342193
PA14_42990	-2.24215	0.000689164	0.0376429
PA14_55440	-2.07242	0.000701692	0.0379279
PA14_18565	2.80518	0.000726471	0.0388625
PA14_62350	-3.20798	0.000807419	0.0415985
PA14_72370	2.85143	0.000808198	0.0415985
PA14_55530	-2.05226	0.000817701	0.0415985
PA14_32240	3.47887	0.000882936	0.0442515
PA14_38700	2.08465	0.000886906	0.0442515
PA14_72360	2.76831	0.000921171	0.0455234
PA14_56520	2.03172	0.000944898	0.0462554

## Sheet: PA14_04420
Locus_Tag	logFC	PValue	FDR
PA14_62440	2.89739	1.56513e-06	0.00363923
PA14_55600	2.56728	2.10401e-06	0.00363923
PA14_01120	3.04892	8.30735e-06	0.00891179
PA14_01140	3.95958	9.74121e-06	0.00891179
PA14_41420	2.49778	1.03046e-05	0.00891179
PA14_18580	5.10523	1.2976e-05	0.00961889
PA14_18985	3.39245	1.64129e-05	0.0106458
PA14_64560	6.71555	2.04161e-05	0.011771
PA14_64550	5.9169	3.02082e-05	0.01425
PA14_64540	4.54081	6.10778e-05	0.0264111
PA14_32590	-4.06274	8.98241e-05	0.0332926
PA14_46280	2.73984	0.000117777	0.0377052
PA14_32770	2.73792	0.000125082	0.0377052
PA14_01110	2.45234	0.000129621	0.0377052
PA14_34460	-2.76973	0.000130795	0.0377052
PA14_37790	4.62039	0.000139953	0.0382219
PA14_32600	-3.48407	0.000161571	0.0419197
PA14_18510	3.70771	0.000179103	0.0424301
PA14_29190	2.41116	0.000179892	0.0424301
PA14_01080	3.2309	0.000190885	0.0430653
PA14_29200	2.25738	0.000234085	0.0506111
PA14_18380	3.26986	0.000279308	0.0579731
PA14_37810	3.81699	0.000306435	0.0595693
PA14_01060	2.61013	0.000309958	0.0595693
PA14_03610	2.32267	0.000358094	0.0640741
PA14_34170	2.09417	0.000404915	0.0700368
PA14_03240	2.90896	0.000435881	0.0729609
PA14_07980	2.25798	0.000475427	0.0770934
PA14_18470	3.11321	0.000496439	0.0780612
PA14_19580	-3.17201	0.000580122	0.0885369
PA14_01010	2.83685	0.000612458	0.0907775
PA14_38370	2.47347	0.000629792	0.0907775
PA14_18430	2.7849	0.000665059	0.0932701
PA14_18550	2.80519	0.000722368	0.0986412

## Sheet: PA14_07500
Locus_Tag	logFC	PValue	FDR
PA14_07500	3.06032	1.32396e-24	6.87002e-21
PA14_49750	3.66275	1.26759e-16	2.2766e-13
PA14_20920	4.43413	1.31621e-16	2.2766e-13
PA14_00640	3.67115	5.70819e-16	6.59489e-13
PA14_21040	2.83169	6.35468e-16	6.59489e-13
PA14_30600	3.33951	1.24897e-15	1.0457e-12
PA14_10340	3.59096	1.41066e-15	1.0457e-12
PA14_21190	2.75515	2.19318e-15	1.42255e-12
PA14_55790	3.41325	4.05385e-15	2.28235e-12
PA14_48530	4.37569	4.39844e-15	2.28235e-12
PA14_48630	3.40119	7.21006e-15	3.40118e-12
PA14_65040	2.9923	1.01768e-14	4.40062e-12
PA14_10600	3.12049	1.18178e-14	4.71713e-12
PA14_30810	2.28241	7.05693e-14	2.6156e-11
PA14_01310	4.83643	1.45529e-13	5.03434e-11
PA14_48600	3.57648	1.57033e-13	5.09276e-11
PA14_62250	2.80466	2.16384e-13	6.6048e-11
PA14_48560	3.49685	2.6609e-13	7.67078e-11
PA14_26050	3.24962	2.95609e-13	7.82494e-11
PA14_20970	5.61727	3.10825e-13	7.82494e-11
PA14_10350	4.05942	3.16677e-13	7.82494e-11
PA14_30840	2.77318	3.94836e-13	9.31275e-11
PA14_09480	7.39844	7.14587e-13	1.61217e-10
PA14_48115	3.24721	9.06186e-13	1.89399e-10
PA14_05880	2.46682	9.12504e-13	1.89399e-10
PA14_09470	8.41928	1.49178e-12	2.97726e-10
PA14_29220	3.11614	1.78795e-12	3.43617e-10
PA14_21010	6.10066	3.18633e-12	5.45248e-10
PA14_20960	6.16427	3.21783e-12	5.45248e-10
PA14_01320	3.59788	3.2415e-12	5.45248e-10
PA14_54080	2.74573	3.25741e-12	5.45248e-10
PA14_55890	2.91577	3.6089e-12	5.85206e-10
PA14_29230	2.58965	3.8711e-12	6.08701e-10
PA14_09490	4.94074	4.29337e-12	6.55245e-10
PA14_01290	4.09745	4.69676e-12	6.96328e-10
PA14_39560	3.88082	4.91144e-12	7.07929e-10
PA14_21020	3.83696	7.57014e-12	1.06166e-09
PA14_48590	4.25071	8.16235e-12	1.10202e-09
PA14_02200	3.39	8.36687e-12	1.10202e-09
PA14_07630	2.57571	8.49506e-12	1.10202e-09
PA14_31290	5.79125	1.08074e-11	1.3678e-09
PA14_55780	2.53255	1.48439e-11	1.83393e-09
PA14_48620	3.24044	1.56427e-11	1.88767e-09
PA14_10590	2.48822	1.82664e-11	2.15419e-09
PA14_21000	4.414	1.90959e-11	2.20197e-09
PA14_48540	4.08583	2.03866e-11	2.29969e-09
PA14_61500	3.03643	2.74942e-11	3.03548e-09
PA14_61920	2.24714	3.31107e-11	3.5794e-09
PA14_20940	5.27213	3.45943e-11	3.66347e-09
PA14_55920	3.03218	4.04162e-11	4.17834e-09
PA14_20980	5.94875	4.10667e-11	4.17834e-09
PA14_60520	2.65225	4.18738e-11	4.17852e-09
PA14_01350	4.09421	4.34176e-11	4.25083e-09
PA14_20950	5.86648	4.57799e-11	4.39911e-09
PA14_61540	2.68266	5.22044e-11	4.92525e-09
PA14_18830	2.99087	5.65252e-11	5.23767e-09
PA14_61940	2.32333	6.06303e-11	5.51949e-09
PA14_50610	2.16239	8.77359e-11	7.76786e-09
PA14_32640	4.05601	8.9036e-11	7.76786e-09
PA14_18810	3.51861	8.98192e-11	7.76786e-09
PA14_18800	3.28117	9.21857e-11	7.84183e-09
PA14_64880	3.48262	9.9726e-11	8.21969e-09
PA14_40230	2.97652	9.97959e-11	8.21969e-09
PA14_21970	2.12795	1.0318e-10	8.32638e-09
PA14_54240	2.89658	1.043e-10	8.32638e-09
PA14_61910	2.77352	1.09258e-10	8.56573e-09
PA14_63620	3.34017	1.12192e-10	8.56573e-09
PA14_02190	2.94033	1.12251e-10	8.56573e-09
PA14_18820	4.02834	1.28512e-10	9.66446e-09
PA14_40310	4.63201	1.33539e-10	9.89902e-09
PA14_49300	3.68053	1.5089e-10	1.10277e-08
PA14_24860	3.86815	1.58555e-10	1.14269e-08
PA14_48610	3.27222	1.62336e-10	1.15392e-08
PA14_26020	6.29236	1.70821e-10	1.19783e-08
PA14_71060	2.53086	1.92765e-10	1.33368e-08
PA14_67300	2.00244	2.43654e-10	1.66358e-08
PA14_39960	6.15664	2.5611e-10	1.72591e-08
PA14_52880	3.33766	2.71177e-10	1.80185e-08
PA14_49050	3.09223	2.74323e-10	1.80185e-08
PA14_11120	2.52119	2.7985e-10	1.81517e-08
PA14_29210	2.60446	3.02281e-10	1.93646e-08
PA14_70330	3.14542	3.08381e-10	1.95145e-08
PA14_19920	4.15317	3.12198e-10	1.9518e-08
PA14_51460	4.59731	3.32706e-10	2.05525e-08
PA14_33820	3.67792	3.80219e-10	2.32113e-08
PA14_37690	3.52969	4.15014e-10	2.50408e-08
PA14_33990	3.40477	4.38005e-10	2.61242e-08
PA14_55880	2.75729	4.55366e-10	2.68511e-08
PA14_49310	5.96229	5.28106e-10	3.07903e-08
PA14_37745	5.67694	5.67845e-10	3.27394e-08
PA14_41530	3.74772	5.90884e-10	3.364e-08
PA14_21940	2.57106	6.00774e-10	3.364e-08
PA14_11070	4.53948	6.02914e-10	3.364e-08
PA14_48000	3.72357	6.13886e-10	3.38878e-08
PA14_29020	3.55829	6.57065e-10	3.58896e-08
PA14_70300	2.90023	7.73005e-10	4.17825e-08
PA14_33830	3.66965	8.1876e-10	4.37994e-08
PA14_55390	4.59927	8.775e-10	4.63956e-08
PA14_21960	2.53488	8.85173e-10	4.63956e-08
PA14_01340	3.72913	9.80934e-10	5.09007e-08
PA14_67370	2.60372	1.0173e-09	5.18756e-08
PA14_24550	2.98602	1.01972e-09	5.18756e-08
PA14_34870	5.48487	1.04095e-09	5.24417e-08
PA14_66840	2.70101	1.06152e-09	5.29637e-08
PA14_71280	2.6057	1.23841e-09	6.06234e-08
PA14_11230	3.96318	1.26812e-09	6.1498e-08
PA14_55360	3.61403	1.29146e-09	6.20497e-08
PA14_47090	2.49294	1.35474e-09	6.44933e-08
PA14_53360	3.06161	1.40681e-09	6.58817e-08
PA14_40020	2.42071	1.4093e-09	6.58817e-08
PA14_39970	7.34576	1.53298e-09	7.10233e-08
PA14_44190	3.07048	1.61224e-09	7.40346e-08
PA14_16250	6.67934	1.65902e-09	7.55145e-08
PA14_39980	2.77233	1.74501e-09	7.87378e-08
PA14_05890	2.44945	1.83898e-09	8.22626e-08
PA14_11990	2.17968	1.94433e-09	8.62318e-08
PA14_05740	3.54192	1.97675e-09	8.69268e-08
PA14_48570	2.7676	2.14664e-09	9.32351e-08
PA14_40240	3.05101	2.15614e-09	9.32351e-08
PA14_11080	3.29898	2.29266e-09	9.83191e-08
PA14_71230	2.20329	2.314e-09	9.84211e-08
PA14_67340	2.19241	2.34714e-09	9.84222e-08
PA14_38860	3.05045	2.35197e-09	9.84222e-08
PA14_58890	3.66774	2.41423e-09	1.00074e-07
PA14_11140	2.95941	2.43001e-09	1.00074e-07
PA14_11620	3.25259	3.00395e-09	1.22505e-07
PA14_55820	2.46513	3.02189e-09	1.22505e-07
PA14_10870	3.28264	3.20504e-09	1.28922e-07
PA14_00650	5.06544	3.38216e-09	1.3397e-07
PA14_70980	2.94863	3.4925e-09	1.37292e-07
PA14_00080	2.59415	3.53184e-09	1.37795e-07
PA14_66850	2.10016	3.596e-09	1.38408e-07
PA14_09460	7.64325	3.6009e-09	1.38408e-07
PA14_19900	4.3914	3.69409e-09	1.39995e-07
PA14_67310	2.99361	3.69615e-09	1.39995e-07
PA14_61530	2.83424	3.78198e-09	1.42208e-07
PA14_71250	2.9521	3.87868e-09	1.44795e-07
PA14_54110	4.42158	4.18903e-09	1.55263e-07
PA14_11580	2.22592	4.23558e-09	1.55483e-07
PA14_03760	3.20972	4.25487e-09	1.55483e-07
PA14_49610	3.33792	4.71066e-09	1.69747e-07
PA14_20390	3.48298	4.81345e-09	1.72255e-07
PA14_37730	2.85682	4.90395e-09	1.74292e-07
PA14_10370	4.07468	5.00008e-09	1.75673e-07
PA14_47810	3.09316	5.01052e-09	1.75673e-07
PA14_14530	2.03592	5.11387e-09	1.76806e-07
PA14_39620	3.11088	5.1339e-09	1.76806e-07
PA14_64850	2.95879	5.14504e-09	1.76806e-07
PA14_20330	3.72716	5.2214e-09	1.78249e-07
PA14_52850	2.51257	5.30036e-09	1.79762e-07
PA14_26810	2.82534	5.5543e-09	1.87151e-07
PA14_39000	3.40167	6.26808e-09	2.09331e-07
PA14_01300	2.91679	6.29323e-09	2.09331e-07
PA14_71160	3.43382	6.34106e-09	2.09578e-07
PA14_49570	3.1234	6.55118e-09	2.15152e-07
PA14_20320	3.30169	6.69857e-09	2.18609e-07
PA14_17060	-2.47575	6.90407e-09	2.22971e-07
PA14_27210	-2.41562	6.91817e-09	2.22971e-07
PA14_39750	2.53249	7.33411e-09	2.33855e-07
PA14_56990	2.17587	7.34598e-09	2.33855e-07
PA14_61520	2.24738	7.93969e-09	2.51214e-07
PA14_20610	3.64909	8.51489e-09	2.6778e-07
PA14_05790	2.94346	8.58797e-09	2.68452e-07
PA14_01490	5.41429	9.55977e-09	2.9704e-07
PA14_57590	-2.58293	9.80812e-09	3.02942e-07
PA14_73050	3.06683	1.13046e-08	3.47097e-07
PA14_39990	2.63029	1.14834e-08	3.50513e-07
PA14_07250	2.05007	1.24005e-08	3.75871e-07
PA14_45240	2.79089	1.2459e-08	3.75871e-07
PA14_16680	3.22591	1.29031e-08	3.86131e-07
PA14_55380	3.52561	1.29674e-08	3.86131e-07
PA14_61510	2.79716	1.30223e-08	3.86131e-07
PA14_62380	2.21609	1.34632e-08	3.96934e-07
PA14_39650	3.52223	1.36955e-08	4.01501e-07
PA14_48100	3.06803	1.42397e-08	4.1511e-07
PA14_19910	4.69732	1.46025e-08	4.23309e-07
PA14_53910	2.39778	1.49317e-08	4.28102e-07
PA14_13340	2.60906	1.50164e-08	4.28102e-07
PA14_49270	2.88059	1.50928e-08	4.28102e-07
PA14_53540	2.71119	1.50978e-08	4.28102e-07
PA14_37780	3.36868	1.54235e-08	4.3496e-07
PA14_47140	2.88001	1.56886e-08	4.40045e-07
PA14_20350	3.18811	1.57863e-08	4.40405e-07
PA14_70340	3.57882	1.70208e-08	4.70872e-07
PA14_37640	3.02181	1.70599e-08	4.70872e-07
PA14_40050	2.86736	1.75896e-08	4.82924e-07
PA14_11110	2.74349	1.83087e-08	5.00019e-07
PA14_48550	2.85275	1.99868e-08	5.42993e-07
PA14_02180	2.61297	2.03531e-08	5.50063e-07
PA14_02720	3.33711	2.1327e-08	5.73398e-07
PA14_01360	2.93205	2.27631e-08	6.03771e-07
PA14_25250	-2.1009	2.28058e-08	6.03771e-07
PA14_10920	3.31042	2.35555e-08	6.20454e-07
PA14_17070	-2.40385	2.38964e-08	6.26255e-07
PA14_63290	2.32518	2.58241e-08	6.70872e-07
PA14_24710	3.00348	2.58575e-08	6.70872e-07
PA14_49560	2.4253	2.63952e-08	6.80383e-07
PA14_24480	2.7012	2.64863e-08	6.80383e-07
PA14_30620	2.95544	2.84142e-08	7.21135e-07
PA14_49100	2.64047	2.85282e-08	7.21135e-07
PA14_11030	3.38061	2.86009e-08	7.21135e-07
PA14_67400	2.09381	2.86286e-08	7.21135e-07
PA14_39860	3.21666	2.93838e-08	7.36584e-07
PA14_40510	2.53752	2.99278e-08	7.46613e-07
PA14_55800	2.56566	3.20265e-08	7.95147e-07
PA14_09450	6.35324	3.27363e-08	8.08899e-07
PA14_54150	-2.60496	3.35071e-08	8.24021e-07
PA14_40430	2.61285	3.4263e-08	8.38635e-07
PA14_46850	3.12178	3.45152e-08	8.40843e-07
PA14_21410	2.97388	3.55644e-08	8.62352e-07
PA14_37880	3.61218	3.5947e-08	8.63158e-07
PA14_10910	3.34576	3.59572e-08	8.63158e-07
PA14_38850	3.05887	3.60966e-08	8.63158e-07
PA14_56300	-2.10714	3.76373e-08	8.9587e-07
PA14_53340	2.56824	3.82953e-08	9.06697e-07
PA14_02630	2.77052	3.85385e-08	9.06697e-07
PA14_07010	2.88627	3.86163e-08	9.06697e-07
PA14_29540	3.19095	3.91171e-08	9.14318e-07
PA14_47960	2.76367	3.95435e-08	9.18387e-07
PA14_71260	2.41046	3.96452e-08	9.18387e-07
PA14_37760	3.43003	4.02044e-08	9.24036e-07
PA14_65850	2.74369	4.02451e-08	9.24036e-07
PA14_35430	3.4088	4.09712e-08	9.36561e-07
PA14_63640	2.83562	4.23082e-08	9.62884e-07
PA14_32750	3.54331	4.36764e-08	9.8968e-07
PA14_63960	2.89584	4.45609e-08	1.00533e-06
PA14_30040	2.41127	4.48795e-08	1.00814e-06
PA14_55330	3.16075	4.56438e-08	1.02089e-06
PA14_34540	3.20599	4.68344e-08	1.04302e-06
PA14_02370	2.87491	5.23373e-08	1.16059e-06
PA14_55550	3.59599	5.27201e-08	1.1641e-06
PA14_45030	2.95934	5.4212e-08	1.19197e-06
PA14_14630	-2.10322	5.49325e-08	1.20272e-06
PA14_46860	3.00726	5.52962e-08	1.2056e-06
PA14_64710	2.65936	5.63059e-08	1.22247e-06
PA14_02700	2.68463	6.00544e-08	1.29843e-06
PA14_57570	-2.14472	6.0614e-08	1.30509e-06
PA14_26230	2.72783	6.14349e-08	1.31188e-06
PA14_29500	2.64196	6.2606e-08	1.3314e-06
PA14_11050	3.03727	6.28715e-08	1.33159e-06
PA14_43400	3.19232	6.35993e-08	1.34153e-06
PA14_55300	2.80683	6.66344e-08	1.39986e-06
PA14_08790	-2.27572	7.0803e-08	1.48144e-06
PA14_34280	3.34156	7.2378e-08	1.50831e-06
PA14_24780	2.98702	7.44924e-08	1.54616e-06
PA14_37850	3.72379	7.48007e-08	1.54638e-06
PA14_67320	2.36506	7.51614e-08	1.54715e-06
PA14_43380	2.64213	7.54345e-08	1.54715e-06
PA14_41510	3.30661	7.58161e-08	1.54886e-06
PA14_53250	4.43563	7.89593e-08	1.60054e-06
PA14_37770	3.78766	7.89628e-08	1.60054e-06
PA14_24510	2.32648	8.47396e-08	1.71095e-06
PA14_29530	3.05877	8.52099e-08	1.71378e-06
PA14_36540	3.52987	8.58336e-08	1.71965e-06
PA14_29550	2.45668	9.1442e-08	1.81798e-06
PA14_37900	3.26383	9.89644e-08	1.96002e-06
PA14_19100	5.06304	9.95921e-08	1.96496e-06
PA14_18780	2.67362	1.01044e-07	1.98606e-06
PA14_52890	2.82541	1.0626e-07	2.08069e-06
PA14_19500	3.37611	1.10582e-07	2.15718e-06
PA14_09410	5.24601	1.14433e-07	2.21317e-06
PA14_63940	2.94719	1.14504e-07	2.21317e-06
PA14_49250	3.36435	1.14732e-07	2.21317e-06
PA14_11090	3.08478	1.16153e-07	2.23229e-06
PA14_03000	2.676	1.21369e-07	2.32393e-06
PA14_73070	2.13749	1.28115e-07	2.44408e-06
PA14_33480	3.19633	1.29731e-07	2.46584e-06
PA14_37870	3.05556	1.39697e-07	2.64558e-06
PA14_33730	3.97094	1.42202e-07	2.68322e-06
PA14_51070	2.80235	1.45216e-07	2.72267e-06
PA14_04250	3.04813	1.45342e-07	2.72267e-06
PA14_26240	3.07632	1.48691e-07	2.77539e-06
PA14_39720	3.10449	1.50143e-07	2.78703e-06
PA14_18790	2.70463	1.50389e-07	2.78703e-06
PA14_71490	2.64629	1.51385e-07	2.79142e-06
PA14_28960	2.31012	1.51702e-07	2.79142e-06
PA14_55340	3.37359	1.5396e-07	2.82296e-06
PA14_48060	3.49998	1.66561e-07	3.04325e-06
PA14_40250	2.41702	1.72685e-07	3.13308e-06
PA14_43730	2.42654	1.79094e-07	3.23805e-06
PA14_45050	2.88155	1.89217e-07	3.3974e-06
PA14_00700	2.6706	1.91556e-07	3.42754e-06
PA14_68850	2.29976	1.98256e-07	3.52567e-06
PA14_60890	-2.24921	1.984e-07	3.52567e-06
PA14_48140	2.72542	1.99324e-07	3.53001e-06
PA14_45000	2.70379	2.0343e-07	3.59047e-06
PA14_55940	3.63401	2.08774e-07	3.66895e-06
PA14_47920	2.62305	2.09291e-07	3.66895e-06
PA14_52910	2.22371	2.21812e-07	3.87537e-06
PA14_33500	3.4013	2.24531e-07	3.90969e-06
PA14_34290	3.36148	2.26678e-07	3.93389e-06
PA14_17820	2.77608	2.27581e-07	3.93639e-06
PA14_55860	2.19676	2.36524e-07	4.06791e-06
PA14_72460	-2.04089	2.4063e-07	4.12088e-06
PA14_39240	2.46547	2.44846e-07	4.17929e-06
PA14_42050	2.61817	2.46171e-07	4.18101e-06
PA14_12820	2.60805	2.46558e-07	4.18101e-06
PA14_73060	2.79486	2.49883e-07	4.22359e-06
PA14_30570	2.25806	2.54791e-07	4.29256e-06
PA14_49620	2.9682	2.5896e-07	4.34869e-06
PA14_68140	2.06998	2.66323e-07	4.4579e-06
PA14_02990	2.95541	2.72028e-07	4.53876e-06
PA14_55490	2.65465	2.7674e-07	4.60257e-06
PA14_21110	2.62148	2.79975e-07	4.6415e-06
PA14_20300	2.87249	2.85697e-07	4.72129e-06
PA14_01670	3.21921	2.94807e-07	4.85635e-06
PA14_32650	3.11147	2.95904e-07	4.859e-06
PA14_23330	-2.26301	2.98115e-07	4.87987e-06
PA14_73040	2.57319	3.04256e-07	4.96474e-06
PA14_32080	3.33913	3.11398e-07	5.06535e-06
PA14_22400	2.46041	3.13392e-07	5.08185e-06
PA14_33720	3.42871	3.22499e-07	5.21323e-06
PA14_06310	2.72524	3.29754e-07	5.2975e-06
PA14_52900	2.36202	3.30894e-07	5.29942e-06
PA14_21030	3.7264	3.40573e-07	5.43764e-06
PA14_64540	2.79891	3.43092e-07	5.46105e-06
PA14_09000	-2.19942	3.48089e-07	5.52365e-06
PA14_48300	2.26101	3.51311e-07	5.55778e-06
PA14_44520	2.60759	3.60288e-07	5.68247e-06
PA14_11660	2.79938	3.65312e-07	5.74426e-06
PA14_06200	3.17909	3.69938e-07	5.78469e-06
PA14_55450	2.82019	3.70113e-07	5.78469e-06
PA14_44800	2.11507	3.87e-07	6.03047e-06
PA14_07900	2.15244	3.89914e-07	6.03959e-06
PA14_55500	2.94574	3.98154e-07	6.14888e-06
PA14_34270	3.20117	4.01922e-07	6.18865e-06
PA14_17810	2.31112	4.04566e-07	6.21093e-06
PA14_61780	-2.21078	4.06926e-07	6.22207e-06
PA14_64550	2.83263	4.0769e-07	6.22207e-06
PA14_11590	2.20086	4.11387e-07	6.26009e-06
PA14_41980	2.59494	4.14857e-07	6.29442e-06
PA14_39260	3.23895	4.19218e-07	6.34205e-06
PA14_47380	2.66146	4.45338e-07	6.71761e-06
PA14_60730	2.33227	4.55564e-07	6.85194e-06
PA14_71470	2.55073	4.67025e-07	7.00403e-06
PA14_29560	2.44787	4.70673e-07	7.03839e-06
PA14_15970	-2.23701	4.72952e-07	7.05215e-06
PA14_10380	5.42716	4.81641e-07	7.16114e-06
PA14_61560	2.4685	4.84291e-07	7.17996e-06
PA14_49210	3.50367	4.87073e-07	7.20063e-06
PA14_33930	2.66383	4.97233e-07	7.32994e-06
PA14_54730	2.64833	5.06046e-07	7.43873e-06
PA14_49260	3.29772	5.29709e-07	7.76457e-06
PA14_60750	2.87231	5.32227e-07	7.77951e-06
PA14_34920	2.56698	5.33824e-07	7.78093e-06
PA14_40030	2.5975	5.36e-07	7.79077e-06
PA14_44990	2.05272	5.42288e-07	7.86015e-06
PA14_30830	2.88483	5.65066e-07	8.15539e-06
PA14_34260	2.75169	5.65801e-07	8.15539e-06
PA14_09020	-2.09869	5.76983e-07	8.27062e-06
PA14_41540	3.42414	5.93825e-07	8.46527e-06
PA14_71310	2.32967	6.02811e-07	8.55867e-06
PA14_70310	2.97237	6.09048e-07	8.61131e-06
PA14_52870	2.29287	6.1183e-07	8.62713e-06
PA14_55840	2.5133	6.2228e-07	8.75071e-06
PA14_09930	2.88273	6.29628e-07	8.83011e-06
PA14_54750	2.59686	6.34167e-07	8.86979e-06
PA14_08990	-2.19697	6.3808e-07	8.90053e-06
PA14_71200	2.21695	6.4301e-07	8.94525e-06
PA14_09400	5.3144	6.48841e-07	9.00224e-06
PA14_40040	2.10593	6.60592e-07	9.14083e-06
PA14_34010	2.99517	6.64271e-07	9.16729e-06
PA14_46880	2.01461	6.72001e-07	9.24937e-06
PA14_40290	3.14684	6.77948e-07	9.30654e-06
PA14_32100	3.36842	6.85519e-07	9.38565e-06
PA14_25620	-2.10896	6.87637e-07	9.38986e-06
PA14_63800	2.60982	6.96409e-07	9.48469e-06
PA14_46800	2.99027	7.15827e-07	9.70716e-06
PA14_19520	2.97786	7.16675e-07	9.70716e-06
PA14_63210	2.94468	7.19396e-07	9.70716e-06
PA14_64270	2.59691	7.32791e-07	9.82546e-06
PA14_09010	-2.29745	7.67134e-07	1.0233e-05
PA14_28950	2.0064	7.83349e-07	1.03977e-05
PA14_46830	2.27376	7.83484e-07	1.03977e-05
PA14_26160	2.75784	8.14621e-07	1.07559e-05
PA14_34030	2.96917	8.25498e-07	1.08718e-05
PA14_26260	2.71611	8.41675e-07	1.10568e-05
PA14_11100	2.50202	8.47193e-07	1.11012e-05
PA14_69925	2.09685	8.55042e-07	1.11733e-05
PA14_33280	3.13951	8.57001e-07	1.11733e-05
PA14_63710	3.01573	8.81101e-07	1.14587e-05
PA14_18850	2.1745	9.01517e-07	1.16949e-05
PA14_18470	2.87325	9.1156e-07	1.17957e-05
PA14_57580	-2.25273	9.21624e-07	1.18963e-05
PA14_40170	2.56006	9.39285e-07	1.20942e-05
PA14_10550	3.44725	9.73122e-07	1.24988e-05
PA14_28530	2.00879	9.79215e-07	1.2529e-05
PA14_19870	3.60643	9.80297e-07	1.2529e-05
PA14_33270	3.75051	1.0225e-06	1.30363e-05
PA14_55720	2.65657	1.02848e-06	1.30803e-05
PA14_56470	2.42197	1.03926e-06	1.31851e-05
PA14_02435	2.67363	1.06426e-06	1.34694e-05
PA14_13320	-2.49443	1.09961e-06	1.3883e-05
PA14_66040	2.06302	1.10281e-06	1.38895e-05
PA14_39850	2.6646	1.11408e-06	1.39975e-05
PA14_64280	2.63918	1.13803e-06	1.42639e-05
PA14_32630	2.62254	1.14534e-06	1.43209e-05
PA14_73020	2.68145	1.15255e-06	1.43764e-05
PA14_27430	2.92113	1.17217e-06	1.45511e-05
PA14_34210	3.10167	1.18729e-06	1.47037e-05
PA14_20040	3.36034	1.19526e-06	1.47672e-05
PA14_22330	2.40148	1.21094e-06	1.49254e-05
PA14_57720	-2.23521	1.22862e-06	1.51074e-05
PA14_36760	3.2305	1.23734e-06	1.51669e-05
PA14_71510	2.29291	1.27956e-06	1.56227e-05
PA14_36880	3.16649	1.32907e-06	1.61511e-05
PA14_08740	-2.33237	1.36047e-06	1.6464e-05
PA14_68940	3.03372	1.36116e-06	1.6464e-05
PA14_22320	2.32882	1.39841e-06	1.68753e-05
PA14_26300	2.50461	1.41309e-06	1.70128e-05
PA14_28080	2.41047	1.43841e-06	1.72776e-05
PA14_55930	2.70413	1.47116e-06	1.76052e-05
PA14_08730	-2.18901	1.47587e-06	1.76052e-05
PA14_60460	-2.28443	1.4962e-06	1.78069e-05
PA14_39630	3.12297	1.50513e-06	1.78295e-05
PA14_02930	2.7884	1.50776e-06	1.78295e-05
PA14_29520	2.48829	1.50841e-06	1.78295e-05
PA14_19480	3.05802	1.51665e-06	1.78861e-05
PA14_02640	2.19545	1.53377e-06	1.8047e-05
PA14_10570	2.85818	1.53808e-06	1.80568e-05
PA14_12710	2.52571	1.58341e-06	1.8547e-05
PA14_55320	2.53774	1.61314e-06	1.88526e-05
PA14_01780	2.43532	1.66857e-06	1.9353e-05
PA14_64860	2.14014	1.67038e-06	1.9353e-05
PA14_36770	3.13476	1.69106e-06	1.94321e-05
PA14_08860	-2.04532	1.69234e-06	1.94321e-05
PA14_16260	3.4265	1.69267e-06	1.94321e-05
PA14_55440	2.8249	1.72992e-06	1.97722e-05
PA14_43020	2.20025	1.74953e-06	1.98864e-05
PA14_29250	2.33271	1.75138e-06	1.98864e-05
PA14_60400	-2.24886	1.75141e-06	1.98864e-05
PA14_39220	2.95555	1.83238e-06	2.06454e-05
PA14_34700	2.73054	1.83418e-06	2.06454e-05
PA14_19850	2.05836	1.87876e-06	2.11015e-05
PA14_34780	2.98989	1.92777e-06	2.16051e-05
PA14_48090	2.69279	1.98402e-06	2.21877e-05
PA14_11020	2.33151	1.99472e-06	2.22593e-05
PA14_70190	-2.15573	2.00377e-06	2.23124e-05
PA14_40010	2.21994	2.01279e-06	2.23648e-05
PA14_17850	3.06299	2.031e-06	2.25189e-05
PA14_10500	3.40905	2.07595e-06	2.29683e-05
PA14_18630	2.56283	2.13394e-06	2.35597e-05
PA14_54180	2.53061	2.14215e-06	2.36001e-05
PA14_28400	-2.16005	2.15648e-06	2.37076e-05
PA14_51490	2.01593	2.20725e-06	2.41633e-05
PA14_30590	2.7312	2.32138e-06	2.53523e-05
PA14_02690	2.01301	2.33052e-06	2.53523e-05
PA14_47180	2.45013	2.34526e-06	2.54593e-05
PA14_39640	2.49892	2.36909e-06	2.56644e-05
PA14_32160	4.32881	2.38118e-06	2.57416e-05
PA14_18510	2.81252	2.44635e-06	2.62819e-05
PA14_38310	2.4182	2.49702e-06	2.67707e-05
PA14_48380	2.4248	2.51849e-06	2.69422e-05
PA14_71500	2.06193	2.52819e-06	2.69422e-05
PA14_32150	4.06331	2.54486e-06	2.70599e-05
PA14_08750	-2.12739	2.5733e-06	2.73058e-05
PA14_09040	-2.05028	2.5785e-06	2.73058e-05
PA14_19270	2.34231	2.70661e-06	2.8546e-05
PA14_01330	2.98106	2.72491e-06	2.86807e-05
PA14_07050	2.24952	2.76466e-06	2.90402e-05
PA14_38900	2.26623	2.78596e-06	2.92047e-05
PA14_47260	2.13071	2.86864e-06	2.99505e-05
PA14_65180	-2.24989	2.94642e-06	3.07008e-05
PA14_71150	3.26616	2.98363e-06	3.10262e-05
PA14_08840	-2.08463	3.00884e-06	3.1063e-05
PA14_43370	2.31303	3.01112e-06	3.1063e-05
PA14_64560	2.30992	3.02504e-06	3.11447e-05
PA14_33510	3.13703	3.06427e-06	3.14861e-05
PA14_41750	2.22791	3.07819e-06	3.15667e-05
PA14_37790	2.54371	3.10366e-06	3.1765e-05
PA14_49330	2.51626	3.12541e-06	3.19247e-05
PA14_49230	2.95916	3.17604e-06	3.22514e-05
PA14_64720	3.13262	3.2102e-06	3.24712e-05
PA14_41480	2.62281	3.24663e-06	3.27758e-05
PA14_20370	3.17222	3.31084e-06	3.33592e-05
PA14_34750	2.81442	3.31808e-06	3.33673e-05
PA14_65160	-2.19401	3.33375e-06	3.346e-05
PA14_34130	2.37653	3.38217e-06	3.38804e-05
PA14_40740	2.71227	3.45249e-06	3.45183e-05
PA14_09980	2.71961	3.54243e-06	3.52139e-05
PA14_17780	2.27129	3.58232e-06	3.55424e-05
PA14_02890	2.57952	3.61994e-06	3.58471e-05
PA14_30820	3.10761	3.66134e-06	3.6188e-05
PA14_12180	2.32842	3.67054e-06	3.62099e-05
PA14_29570	2.03942	3.78814e-06	3.72991e-05
PA14_32220	3.66827	3.81861e-06	3.74219e-05
PA14_40750	2.79232	3.82043e-06	3.74219e-05
PA14_12150	2.52573	3.82224e-06	3.74219e-05
PA14_27840	2.36274	3.9735e-06	3.88295e-05
PA14_19110	4.13594	3.99899e-06	3.90052e-05
PA14_61170	2.34497	4.07029e-06	3.95519e-05
PA14_03770	2.59454	4.14986e-06	4.01064e-05
PA14_34390	2.60473	4.15054e-06	4.01064e-05
PA14_06160	2.24322	4.17945e-06	4.02861e-05
PA14_01800	2.05141	4.18467e-06	4.02861e-05
PA14_66520	2.4695	4.24167e-06	4.07593e-05
PA14_22590	2.72657	4.28882e-06	4.11362e-05
PA14_15270	2.60378	4.29754e-06	4.11438e-05
PA14_41520	2.84838	4.50067e-06	4.30091e-05
PA14_39830	2.6404	4.53206e-06	4.32295e-05
PA14_39820	2.51952	4.56746e-06	4.34873e-05
PA14_42000	2.77082	4.59133e-06	4.36345e-05
PA14_07650	2.86109	4.6009e-06	4.36455e-05
PA14_18565	2.2003	4.62691e-06	4.37913e-05
PA14_63860	2.32025	4.78936e-06	4.49569e-05
PA14_36310	3.54898	4.79112e-06	4.49569e-05
PA14_16700	-2.0193	4.80412e-06	4.49974e-05
PA14_64290	2.3859	4.96568e-06	4.63083e-05
PA14_37360	2.1831	4.97846e-06	4.63083e-05
PA14_29510	2.58244	4.97977e-06	4.63083e-05
PA14_10610	2.27744	4.9893e-06	4.63139e-05
PA14_10560	3.95427	5.00752e-06	4.64e-05
PA14_41250	-2.0527	5.01814e-06	4.64156e-05
PA14_11600	2.4004	5.08365e-06	4.69379e-05
PA14_39230	2.30336	5.26239e-06	4.8378e-05
PA14_36320	3.71649	5.2676e-06	4.8378e-05
PA14_26850	2.67513	5.39998e-06	4.95062e-05
PA14_40320	2.30102	5.56323e-06	5.09129e-05
PA14_45910	2.31123	5.58643e-06	5.10352e-05
PA14_09950	2.0637	5.7467e-06	5.23151e-05
PA14_15990	-2.1151	5.93714e-06	5.39541e-05
PA14_36480	2.81048	6.10243e-06	5.52626e-05
PA14_46240	2.12009	6.27589e-06	5.66358e-05
PA14_21620	2.97511	6.34697e-06	5.70787e-05
PA14_19830	2.31436	6.3698e-06	5.71849e-05
PA14_50880	3.78521	6.38104e-06	5.71869e-05
PA14_56910	2.08899	6.56635e-06	5.84548e-05
PA14_42960	2.11112	6.56757e-06	5.84548e-05
PA14_19510	2.91277	6.60485e-06	5.86859e-05
PA14_46750	2.08849	6.63435e-06	5.88472e-05
PA14_20030	2.51006	6.82318e-06	6.0316e-05
PA14_54170	-2.66883	6.85939e-06	6.04302e-05
PA14_39730	2.35584	6.93741e-06	6.09107e-05
PA14_03550	2.21257	6.9844e-06	6.12197e-05
PA14_64870	2.2422	7.1437e-06	6.25104e-05
PA14_34000	2.69415	7.28063e-06	6.36013e-05
PA14_36550	3.23017	7.3394e-06	6.4007e-05
PA14_17890	2.10789	7.48548e-06	6.51714e-05
PA14_02230	2.78163	7.58899e-06	6.59619e-05
PA14_52810	2.23724	7.61653e-06	6.60906e-05
PA14_11000	2.17885	7.73109e-06	6.67945e-05
PA14_64920	2.28923	7.73627e-06	6.67945e-05
PA14_39020	2.41682	7.82912e-06	6.7372e-05
PA14_29350	2.25051	7.84856e-06	6.74274e-05
PA14_37650	2.31721	7.87002e-06	6.75001e-05
PA14_35380	2.36645	8.1448e-06	6.97415e-05
PA14_33520	3.0003	8.42377e-06	7.1893e-05
PA14_54120	2.62471	8.44435e-06	7.19503e-05
PA14_28510	2.33676	8.50615e-06	7.23581e-05
PA14_55510	2.27557	8.55171e-06	7.25679e-05
PA14_05750	2.30198	8.63529e-06	7.30971e-05
PA14_61410	2.28501	8.70945e-06	7.34557e-05
PA14_65150	-2.0321	8.72012e-06	7.34557e-05
PA14_15250	2.35826	8.8986e-06	7.48377e-05
PA14_21680	2.76364	9.07884e-06	7.62299e-05
PA14_18430	2.72904	9.20233e-06	7.7142e-05
PA14_33740	3.30542	9.40159e-06	7.86853e-05
PA14_06180	2.85015	9.49231e-06	7.93166e-05
PA14_03560	2.14253	9.64162e-06	8.03056e-05
PA14_26090	2.22465	9.95138e-06	8.26203e-05
PA14_02410	2.56188	9.99019e-06	8.28101e-05
PA14_57640	2.27668	1.00372e-05	8.30668e-05
PA14_08720	-2.06284	1.01815e-05	8.39936e-05
PA14_10170	2.79024	1.0249e-05	8.44159e-05
PA14_55290	2.44851	1.06135e-05	8.70041e-05
PA14_64310	2.50885	1.06445e-05	8.71205e-05
PA14_13290	-2.08386	1.06868e-05	8.73287e-05
PA14_36680	2.58565	1.07816e-05	8.79646e-05
PA14_71210	2.31052	1.10932e-05	9.01514e-05
PA14_42990	2.12728	1.11017e-05	9.01514e-05
PA14_13350	2.66106	1.12511e-05	9.12217e-05
PA14_02680	2.29576	1.12783e-05	9.12998e-05
PA14_10240	2.65524	1.13562e-05	9.17873e-05
PA14_71100	2.34987	1.1416e-05	9.21267e-05
PA14_32230	3.72067	1.16367e-05	9.34723e-05
PA14_64300	2.23989	1.20812e-05	9.65935e-05
PA14_48030	2.35592	1.21266e-05	9.68073e-05
PA14_67350	2.13163	1.24866e-05	9.95283e-05
PA14_36960	2.66575	1.26589e-05	0.000100747
PA14_37460	2.51081	1.29166e-05	0.000102641
PA14_71560	2.15291	1.29912e-05	0.000102918
PA14_26210	2.13117	1.33653e-05	0.000105652
PA14_40900	2.42381	1.3377e-05	0.000105652
PA14_02250	2.5943	1.34013e-05	0.000105683
PA14_36870	2.97247	1.34863e-05	0.000106192
PA14_01250	2.11666	1.35253e-05	0.000106337
PA14_10200	2.55009	1.36589e-05	0.000107226
PA14_71460	2.39897	1.37223e-05	0.000107561
PA14_34140	2.47207	1.38737e-05	0.00010821
PA14_37530	2.77434	1.38863e-05	0.00010821
PA14_55520	2.81184	1.38885e-05	0.00010821
PA14_36410	2.49072	1.42551e-05	0.000110899
PA14_63780	2.282	1.45796e-05	0.000113084
PA14_42440	-3.31564	1.46717e-05	0.00011346
PA14_64770	2.32714	1.49756e-05	0.000115466
PA14_13300	-2.20931	1.50193e-05	0.000115631
PA14_32660	2.32862	1.54832e-05	0.000119026
PA14_65170	-2.09705	1.57339e-05	0.000120774
PA14_52820	2.29432	1.61049e-05	0.000123439
PA14_02590	2.13482	1.65882e-05	0.000126769
PA14_37010	2.81869	1.72222e-05	0.000131421
PA14_07430	2.34865	1.75536e-05	0.000133753
PA14_24720	2.1135	1.76356e-05	0.000134056
PA14_01870	2.16154	1.76451e-05	0.000134056
PA14_11690	-2.2077	1.88585e-05	0.000143065
PA14_20620	2.14935	1.9033e-05	0.000144178
PA14_73390	2.16538	1.93758e-05	0.000146348
PA14_36330	3.39446	1.94633e-05	0.000146795
PA14_65920	2.04353	1.98487e-05	0.000149268
PA14_24490	2.20954	2.05007e-05	0.000153725
PA14_64790	2.37381	2.05792e-05	0.000154092
PA14_27880	2.11828	2.0805e-05	0.000155558
PA14_42200	2.37573	2.10358e-05	0.000157057
PA14_33710	2.89033	2.12086e-05	0.000157836
PA14_26070	2.13671	2.12275e-05	0.000157836
PA14_47530	2.4035	2.12638e-05	0.000157836
PA14_47150	2.07909	2.12921e-05	0.000157836
PA14_34360	2.56132	2.15954e-05	0.000159627
PA14_06880	2.17217	2.17908e-05	0.000160843
PA14_10990	2.21647	2.20414e-05	0.000162462
PA14_69760	2.4694	2.23051e-05	0.000164172
PA14_02580	2.13601	2.25638e-05	0.000165841
PA14_51410	3.07462	2.33033e-05	0.000170792
PA14_28100	2.37014	2.34727e-05	0.000171791
PA14_31620	2.59534	2.36316e-05	0.000172663
PA14_42300	-2.54849	2.36584e-05	0.000172663
PA14_17620	2.16602	2.37597e-05	0.000173159
PA14_38260	3.07819	2.38785e-05	0.000173537
PA14_41560	2.0892	2.41166e-05	0.000175023
PA14_20270	2.04318	2.42835e-05	0.000175953
PA14_60480	2.23717	2.43466e-05	0.000175953
PA14_32905	2.09677	2.46312e-05	0.000177515
PA14_01680	2.17733	2.55049e-05	0.000183558
PA14_42910	2.0965	2.6887e-05	0.000192969
PA14_03050	2.34166	2.70907e-05	0.000194163
PA14_49220	2.8688	2.81786e-05	0.000201403
PA14_47160	2.14819	2.937e-05	0.00020963
PA14_36375	2.97972	2.95575e-05	0.000210679
PA14_71140	2.69942	2.97415e-05	0.000211699
PA14_32130	2.59046	2.99922e-05	0.000213191
PA14_41500	3.49951	3.03803e-05	0.000215654
PA14_34070	2.65763	3.12998e-05	0.000221273
PA14_51380	3.0983	3.14365e-05	0.000221938
PA14_34820	2.97007	3.19688e-05	0.000224474
PA14_30030	2.00037	3.20616e-05	0.000224821
PA14_37550	2.68761	3.27477e-05	0.000229322
PA14_10770	2.10801	3.2955e-05	0.000230463
PA14_36390	2.75094	3.31175e-05	0.000231287
PA14_52230	2.10445	3.41768e-05	0.000238365
PA14_49090	2.03081	3.62941e-05	0.000252792
PA14_61190	2.11435	3.75406e-05	0.000260774
PA14_02360	2.18195	3.82756e-05	0.000265169
PA14_50020	2.0035	3.92241e-05	0.000271017
PA14_34300	2.50977	3.96975e-05	0.00027356
PA14_68440	2.29543	4.01012e-05	0.000275609
PA14_20400	2.23207	4.04466e-05	0.000277434
PA14_01900	2.08119	4.05271e-05	0.000277434
PA14_63700	2.20739	4.09073e-05	0.000279536
PA14_07680	2.9877	4.09419e-05	0.000279536
PA14_02330	2.12064	4.11107e-05	0.00028032
PA14_36670	2.50807	4.12646e-05	0.000281
PA14_20010	2.18486	4.1788e-05	0.000284191
PA14_36890	2.89318	4.33261e-05	0.000293226
PA14_34840	3.2515	4.33426e-05	0.000293226
PA14_02260	2.89062	4.35869e-05	0.000294495
PA14_55900	2.03888	4.41254e-05	0.000297635
PA14_47970	2.26087	4.51583e-05	0.000303925
PA14_36740	2.81407	4.61126e-05	0.000309946
PA14_36090	3.13861	4.79452e-05	0.000321017
PA14_20380	2.33534	4.89698e-05	0.000327454
PA14_37510	2.22058	4.97672e-05	0.000332358
PA14_21610	2.11485	5.05944e-05	0.000337015
PA14_33290	2.71658	5.15334e-05	0.00034239
PA14_55480	2.62031	5.37894e-05	0.000355106
PA14_17880	2.01825	5.52424e-05	0.000364235
PA14_34180	2.49815	5.62999e-05	0.000370266
PA14_34320	2.35211	5.74107e-05	0.000376141
PA14_34050	2.62054	5.82516e-05	0.00038069
PA14_36990	2.86166	5.88782e-05	0.000383818
PA14_61380	2.62535	6.22282e-05	0.000402621
PA14_21670	2.43876	6.26508e-05	0.000404347
PA14_09740	2.14772	6.35136e-05	0.000408991
PA14_32240	3.73804	6.53847e-05	0.000420423
PA14_34580	2.37816	6.93456e-05	0.0004426
PA14_02900	2.66913	6.96077e-05	0.000443728
PA14_20420	2.07465	6.99605e-05	0.00044543
PA14_34770	2.33229	7.14787e-05	0.000454538
PA14_07660	2.71001	7.26262e-05	0.000460706
PA14_34830	3.16982	7.67778e-05	0.000485076
PA14_23160	2.03161	7.74454e-05	0.000488292
PA14_43405	2.5145	7.9013e-05	0.000496158
PA14_36200	-2.347	7.90754e-05	0.000496158
PA14_33410	2.6418	8.2557e-05	0.000516753
PA14_63500	2.11036	8.45891e-05	0.00052693
PA14_02220	2.59963	8.61212e-05	0.000534549
PA14_36150	2.81876	8.71652e-05	0.000539111
PA14_33160	3.28834	8.99033e-05	0.000554707
PA14_58040	2.18332	9.31719e-05	0.00057283
PA14_71120	2.82476	9.41962e-05	0.000578443
PA14_35400	2.41425	9.45117e-05	0.000579694
PA14_32190	2.64036	0.000101971	0.000621042
PA14_18550	2.13799	0.000108603	0.000658282
PA14_55810	2.38301	0.000110803	0.000670115
PA14_36700	2.61638	0.000116042	0.000699355
PA14_39780	2.53124	0.000117572	0.000707748
PA14_36780	2.67718	0.000119156	0.000715625
PA14_34200	2.27154	0.000121046	0.000726137
PA14_10280	2.35429	0.000123971	0.000742824
PA14_22600	2.17817	0.00012569	0.000752257
PA14_02760	2.15271	0.000129798	0.000773277
PA14_51360	3.01899	0.000134625	0.000801111
PA14_12260	2.42445	0.000135616	0.000805164
PA14_35330	2.15929	0.000135839	0.000805563
PA14_15260	2.52315	0.000140457	0.000831053
PA14_42940	2.18351	0.000142368	0.000839486
PA14_36850	3.14493	0.000144831	0.00085304
PA14_21090	2.10386	0.000148607	0.000873299
PA14_18580	2.58934	0.000154358	0.000903055
PA14_33940	2.04136	0.000154367	0.000903055
PA14_40330	2.24935	0.000156219	0.000911831
PA14_32590	2.3898	0.000157548	0.000917526
PA14_36630	2.92896	0.000164921	0.00095617
PA14_12960	2.23398	0.000167586	0.000970543
PA14_42450	-3.00119	0.000170465	0.000982828
PA14_38340	2.44557	0.0001707	0.000983088
PA14_37990	2.261	0.000176339	0.0010122
PA14_36900	2.67277	0.000182942	0.00103861
PA14_60960	2.88617	0.000183192	0.00103889
PA14_48640	2.01535	0.000185576	0.00105126
PA14_43050	2.18471	0.000194592	0.00109635
PA14_48040	2.14252	0.00020025	0.00112701
PA14_48280	2.06612	0.000200739	0.00112853
PA14_55560	2.01823	0.000203714	0.00114402
PA14_33460	2.41276	0.000219026	0.00121814
PA14_36570	2.66904	0.000219738	0.00122079
PA14_56030	2.26867	0.000229316	0.00126722
PA14_03100	2.46083	0.000232785	0.00128502
PA14_28060	2.0954	0.000237325	0.00130682
PA14_34790	2.13238	0.000248219	0.00136049
PA14_55280	2.17826	0.000249442	0.00136536
PA14_67150	2.39701	0.000251859	0.00137713
PA14_36120	2.56237	0.000253893	0.00138679
PA14_42460	-2.96782	0.000267092	0.00144821
PA14_42550	-2.74437	0.000272736	0.0014742
PA14_18480	2.24731	0.000276549	0.0014917
PA14_63680	2.01371	0.000277816	0.00149542
PA14_70650	2.15759	0.000291842	0.0015596
PA14_36170	2.6197	0.000296196	0.00158124
PA14_55850	2.26876	0.000302404	0.00160766
PA14_10900	2.01302	0.000302695	0.00160766
PA14_02570	2.32771	0.000314241	0.00166325
PA14_22700	2.15213	0.000314443	0.00166325
PA14_10490	2.27295	0.000325947	0.00171709
PA14_26060	3.20164	0.000329147	0.0017322
PA14_51390	2.89179	0.000334027	0.00175255
PA14_41990	2.09866	0.000334378	0.00175261
PA14_55460	2.3695	0.000360979	0.00186752
PA14_64490	2.4016	0.000381171	0.00196026
PA14_36910	2.34722	0.000385378	0.00197992
PA14_46470	-2.32802	0.000399959	0.00205122
PA14_36710	2.47727	0.000406523	0.00207623
PA14_36920	2.39134	0.000410578	0.00209488
PA14_36080	2.66871	0.000413486	0.00210695
PA14_19130	2.72796	0.000416898	0.00212087
PA14_27420	2.18214	0.000427942	0.00217492
PA14_36490	2.5335	0.000445975	0.00225895
PA14_12940	2.03104	0.000446218	0.00225895
PA14_07370	2.14265	0.000447126	0.00226134
PA14_37000	2.75379	0.000448986	0.00226633
PA14_36130	2.57758	0.000469014	0.00235217
PA14_24210	2.09075	0.000469164	0.00235217
PA14_36580	2.44944	0.00047887	0.00239851
PA14_36980	2.59743	0.000500296	0.0024914
PA14_52440	2.09765	0.000505763	0.0025138
PA14_35460	2.10758	0.00056223	0.00276532
PA14_34190	2.33203	0.000589113	0.0028866
PA14_33380	2.40545	0.000590311	0.00288935
PA14_09880	2.01201	0.000599257	0.00292525
PA14_18150	2.34368	0.000609559	0.00296439
PA14_70670	2.21477	0.000610448	0.00296593
PA14_42520	-2.43764	0.00062811	0.00304394
PA14_30520	2.30579	0.000639729	0.00309371
PA14_32610	2.53557	0.000647326	0.00312754
PA14_30630	2.20255	0.000671062	0.0032392
PA14_36730	2.38751	0.000675544	0.00325781
PA14_32740	2.06148	0.000685287	0.0032956
PA14_36520	2.76536	0.000692874	0.00332592
PA14_15280	2.3728	0.000711602	0.00340951
PA14_42430	-2.07203	0.000717369	0.00343397
PA14_37560	2.00631	0.000728228	0.00347954
PA14_55200	2.18334	0.000729493	0.00348237
PA14_33200	2.19291	0.000777526	0.00367783
PA14_19810	2.08563	0.00082037	0.00385429
PA14_51420	2.70385	0.000832456	0.00389857
PA14_67140	2.44989	0.000848295	0.00396559
PA14_36690	2.24517	0.000875328	0.0040846
PA14_19570	2.17266	0.000946096	0.00437508
PA14_42310	-2.2289	0.000968465	0.00445907
PA14_67130	2.18559	0.00098742	0.00453828
PA14_30580	2.46442	0.00101923	0.00465333
PA14_43040	2.12544	0.00103844	0.00472672
PA14_05770	2.19192	0.00104475	0.00474712
PA14_51430	2.47843	0.00104814	0.00475833
PA14_36605	2.43185	0.00105228	0.00477296
PA14_35050	2.02046	0.00106696	0.00483111
PA14_30540	2.31072	0.00107434	0.00485607
PA14_61870	2.11307	0.00110852	0.00498449
PA14_32600	2.33941	0.00112041	0.00503359
PA14_36620	2.74737	0.00113668	0.00509345
PA14_55470	2.11312	0.00127887	0.005667
PA14_64700	2.23129	0.0013003	0.00575248
PA14_20200	-2.22762	0.00134513	0.00594031
PA14_10540	2.2134	0.00135391	0.005974
PA14_24500	2.05384	0.00141775	0.00620819
PA14_36660	2.28135	0.00144613	0.00631648
PA14_61180	2.57947	0.00152953	0.00664163
PA14_42480	-2.30817	0.00155086	0.00671737
PA14_36840	2.1669	0.00157658	0.00682309
PA14_60850	2.06126	0.00170729	0.00729748
PA14_33600	2.36471	0.00171254	0.00731079
PA14_36830	2.17314	0.00171323	0.00731079
PA14_37030	2.06065	0.00183897	0.00778277
PA14_36810	2.5657	0.00186715	0.00787694
PA14_46480	-2.57102	0.00188352	0.00793953
PA14_36590	2.56898	0.00189241	0.00797056
PA14_19120	2.37249	0.00204736	0.00853313
PA14_32480	2.36052	0.00215765	0.0089354
PA14_36050	2.21962	0.00220091	0.00908553
PA14_64120	2.04038	0.00221125	0.00912097
PA14_38395	-2.23162	0.00223332	0.00919684
PA14_34020	2.22847	0.00229197	0.00940905

## Sheet: PA14_10820
Locus_Tag	logFC	PValue	FDR
PA14_10820	3.06595	7.53385e-09	3.90931e-05
PA14_01330	3.99027	1.11641e-05	0.0209538
PA14_19870	4.43924	1.2963e-05	0.0209538
PA14_49220	4.05105	1.61525e-05	0.0209538
PA14_64920	2.75836	2.71228e-05	0.0211402
PA14_49210	4.96954	2.74766e-05	0.0211402
PA14_39560	4.21117	2.85183e-05	0.0211402
PA14_44710	2.92566	4.43257e-05	0.0277851
PA14_38340	3.89062	6.54719e-05	0.0277851
PA14_01320	3.8864	6.65373e-05	0.0277851
PA14_49230	3.40965	6.98061e-05	0.0277851
PA14_40750	3.77677	8.01483e-05	0.0277851
PA14_42200	3.55845	8.11237e-05	0.0277851
PA14_12260	3.2252	8.6508e-05	0.0277851
PA14_30260	2.33303	9.1825e-05	0.0277851
PA14_02230	3.50203	9.86087e-05	0.0277851
PA14_16260	4.07653	0.000103832	0.0277851
PA14_07560	-2.57205	0.000108385	0.0277851
PA14_54080	2.85237	0.000117708	0.0277851
PA14_24210	3.27695	0.000118102	0.0277851
PA14_57650	-2.59335	0.000121384	0.0277851
PA14_30830	3.11165	0.000126172	0.0277851
PA14_50880	4.68766	0.000126256	0.0277851
PA14_02220	3.51379	0.000130712	0.0277851
PA14_37690	3.36497	0.00013979	0.0277851
PA14_61410	3.36092	0.000140116	0.0277851
PA14_55810	3.55344	0.000147008	0.0277851
PA14_05080	-2.14129	0.000154281	0.0277851
PA14_19900	4.66183	0.000155284	0.0277851
PA14_02260	3.66831	0.00017879	0.0301863
PA14_16680	3.58032	0.000180339	0.0301863
PA14_49250	3.55235	0.00020144	0.0315657
PA14_28060	3.13486	0.000205452	0.0315657
PA14_12680	2.32061	0.000206829	0.0315657
PA14_30110	-2.36347	0.000223075	0.031798
PA14_55180	-2.22784	0.000232154	0.031798
PA14_06310	3.145	0.000232549	0.031798
PA14_32280	3.58255	0.000232863	0.031798
PA14_01290	4.26669	0.000246187	0.0327554
PA14_55850	3.63798	0.000253179	0.0328437
PA14_54260	-2.35586	0.000288729	0.0358429
PA14_10770	2.67596	0.000290114	0.0358429
PA14_40770	-2.26336	0.000309274	0.0373214
PA14_26280	2.57368	0.000340181	0.0374806
PA14_69940	-2.02856	0.000340595	0.0374806
PA14_37760	3.6784	0.000350258	0.0374806
PA14_02250	3.01803	0.000352541	0.0374806
PA14_17940	-2.00442	0.000353194	0.0374806
PA14_63060	-2.46322	0.000365899	0.0374806
PA14_60960	3.62185	0.000375081	0.0374806
PA14_40200	2.75558	0.0003756	0.0374806
PA14_02200	3.44119	0.000387398	0.0375434
PA14_01490	5.59692	0.000391065	0.0375434
PA14_40430	2.87195	0.000397935	0.0375434
PA14_07650	3.15836	0.000410974	0.0380811
PA14_47090	2.63319	0.00042505	0.0386945
PA14_49260	3.55491	0.000449166	0.0401848
PA14_37745	5.4022	0.000461152	0.0405579
PA14_55940	4.41409	0.000482537	0.0413151
PA14_02180	3.00963	0.000485685	0.0413151
PA14_34330	2.57169	0.000493805	0.0413283
PA14_01350	4.51016	0.000510076	0.0419111
PA14_30820	3.17882	0.000516922	0.0419111
PA14_09490	5.02763	0.000545046	0.0432149
PA14_41420	-3.85838	0.00054966	0.0432149
PA14_21190	2.47788	0.000562393	0.0435561
PA14_08620	-2.3333	0.000573995	0.0438009
PA14_01310	4.50223	0.000604607	0.0451651
PA14_12440	2.09452	0.000617578	0.0451651
PA14_37670	2.71019	0.0006205	0.0451651
PA14_47530	3.12811	0.000626689	0.0451651
PA14_05880	2.28426	0.000654754	0.0455519
PA14_71380	2.19822	0.000658116	0.0455519
PA14_26020	5.8069	0.000661858	0.0455519
PA14_63210	3.12005	0.000672542	0.0455519
PA14_49050	3.26553	0.000675949	0.0455519
PA14_00650	5.3055	0.000716784	0.0472465
PA14_07660	3.09991	0.000720977	0.0472465
PA14_19700	2.13144	0.00073038	0.0472465
PA14_49310	5.79634	0.000742681	0.0472465
PA14_44740	2.45055	0.00074662	0.0472465

## Sheet: PA14_12810
Locus_Tag	logFC	PValue	FDR
PA14_12810	2.82306	5.24814e-20	2.72326e-16
PA14_12820	3.34255	5.54753e-14	1.43931e-10
PA14_11070	4.9636	8.47213e-14	1.4654e-10
PA14_11030	3.63689	1.33587e-13	1.73295e-10
PA14_64700	3.73292	2.22373e-12	2.30779e-09
PA14_58890	4.09991	2.22333e-11	1.92281e-08
PA14_51460	5.0772	3.52119e-11	2.61021e-08
PA14_11050	3.25111	7.57482e-11	4.91322e-08
PA14_26240	3.85149	1.05301e-10	6.0435e-08
PA14_64710	2.96823	1.16467e-10	6.0435e-08
PA14_29530	3.82163	2.12512e-10	9.60487e-08
PA14_67310	3.67249	2.22121e-10	9.60487e-08
PA14_63940	3.23264	3.01926e-10	1.20515e-07
PA14_45590	-2.2433	5.36379e-10	1.89303e-07
PA14_11110	3.61074	5.47223e-10	1.89303e-07
PA14_11090	3.71066	8.80568e-10	2.85579e-07
PA14_29540	3.74065	1.46642e-09	4.27361e-07
PA14_47140	2.96954	1.53638e-09	4.27361e-07
PA14_11100	3.27866	1.56482e-09	4.27361e-07
PA14_09870	2.43644	2.28592e-09	5.93082e-07
PA14_24710	3.42113	2.89419e-09	7.1514e-07
PA14_18830	2.83565	5.11954e-09	1.20751e-06
PA14_36880	3.04021	5.55363e-09	1.25295e-06
PA14_18580	4.13496	7.48529e-09	1.59608e-06
PA14_17820	2.88357	7.89309e-09	1.59608e-06
PA14_39000	3.2374	7.99731e-09	1.59608e-06
PA14_22700	2.98321	9.04121e-09	1.69058e-06
PA14_64270	2.7033	9.12241e-09	1.69058e-06
PA14_45620	-2.31083	1.19692e-08	2.11294e-06
PA14_55720	2.91209	1.22159e-08	2.11294e-06
PA14_06880	2.59831	1.39045e-08	2.28469e-06
PA14_39020	2.74787	1.42029e-08	2.28469e-06
PA14_37010	3.2476	1.45298e-08	2.28469e-06
PA14_71250	2.91348	1.64257e-08	2.50686e-06
PA14_18430	2.88904	1.84929e-08	2.6536e-06
PA14_11620	3.17932	1.89214e-08	2.6536e-06
PA14_29500	3.06431	2.14722e-08	2.93208e-06
PA14_45500	-2.07246	2.31451e-08	3.07948e-06
PA14_47380	2.74522	2.67997e-08	3.40185e-06
PA14_24860	2.66014	2.68792e-08	3.40185e-06
PA14_45510	-2.33944	2.80162e-08	3.46134e-06
PA14_21610	2.41012	2.92473e-08	3.5294e-06
PA14_65280	-2.12613	3.55423e-08	4.19156e-06
PA14_30740	2.55959	3.76095e-08	4.29372e-06
PA14_71330	2.24288	3.80635e-08	4.29372e-06
PA14_56470	2.47386	4.22759e-08	4.66744e-06
PA14_21620	3.23678	4.48519e-08	4.84868e-06
PA14_73020	2.77409	4.75802e-08	4.96153e-06
PA14_49570	3.45655	4.93297e-08	4.96153e-06
PA14_26210	2.95667	4.97968e-08	4.96153e-06
PA14_67320	2.3448	5.10463e-08	4.96153e-06
PA14_37640	2.79284	5.14693e-08	4.96153e-06
PA14_56240	-2.20497	5.16328e-08	4.96153e-06
PA14_20320	2.94406	5.54473e-08	5.14395e-06
PA14_02370	2.75249	5.76534e-08	5.17159e-06
PA14_15280	3.06102	5.78054e-08	5.17159e-06
PA14_26230	3.4387	5.94783e-08	5.19632e-06
PA14_29510	3.5447	6.00847e-08	5.19632e-06
PA14_46850	3.25556	6.14966e-08	5.21509e-06
PA14_39260	3.50267	6.31973e-08	5.21509e-06
PA14_18550	2.71069	6.40181e-08	5.21509e-06
PA14_27400	2.53094	6.43218e-08	5.21509e-06
PA14_69970	-2.33645	6.90798e-08	5.48199e-06
PA14_30040	2.46203	7.21306e-08	5.48199e-06
PA14_60570	-2.38097	7.22516e-08	5.48199e-06
PA14_04250	3.15588	7.28879e-08	5.48199e-06
PA14_64300	2.45873	7.2896e-08	5.48199e-06
PA14_29350	2.33373	7.86726e-08	5.83189e-06
PA14_12710	2.63229	8.12384e-08	5.93727e-06
PA14_36990	3.18998	8.52725e-08	6.08588e-06
PA14_36830	2.9262	8.56175e-08	6.08588e-06
PA14_36690	2.67143	8.79256e-08	6.13841e-06
PA14_55500	3.22879	8.93223e-08	6.13841e-06
PA14_36930	2.34719	8.99054e-08	6.13841e-06
PA14_55360	3.15511	9.19815e-08	6.1986e-06
PA14_62350	4.97271	9.695e-08	6.39192e-06
PA14_18810	2.99872	9.73139e-08	6.39192e-06
PA14_10200	3.25868	1.06986e-07	6.86465e-06
PA14_17780	2.52837	1.07308e-07	6.86465e-06
PA14_28100	2.61009	1.0848e-07	6.86465e-06
PA14_67600	-2.03771	1.15831e-07	7.24153e-06
PA14_11600	2.66563	1.18502e-07	7.32034e-06
PA14_49080	2.0114	1.23601e-07	7.51832e-06
PA14_37880	3.61475	1.24761e-07	7.51832e-06
PA14_37100	2.72893	1.26054e-07	7.51832e-06
PA14_70330	2.62341	1.2974e-07	7.65025e-06
PA14_63800	2.68816	1.32218e-07	7.70873e-06
PA14_70310	3.06945	1.34063e-07	7.7295e-06
PA14_33730	4.11337	1.35617e-07	7.73315e-06
PA14_55390	4.05791	1.46926e-07	8.19785e-06
PA14_16700	-2.25591	1.48788e-07	8.21343e-06
PA14_57275	-2.05466	1.51409e-07	8.27014e-06
PA14_57560	-2.293	1.54795e-07	8.36701e-06
PA14_51260	-2.13249	1.582e-07	8.42723e-06
PA14_11120	2.37784	1.59158e-07	8.42723e-06
PA14_20300	2.72178	1.60859e-07	8.43126e-06
PA14_20390	3.11903	1.65161e-07	8.57022e-06
PA14_10870	2.94452	1.77406e-07	8.96144e-06
PA14_64720	3.24333	1.77591e-07	8.96144e-06
PA14_48380	2.48725	1.79853e-07	8.96144e-06
PA14_26260	3.3122	1.8177e-07	8.96144e-06
PA14_54730	2.60022	1.85163e-07	8.96144e-06
PA14_24550	2.9945	1.88565e-07	8.96144e-06
PA14_64770	2.65971	1.8911e-07	8.96144e-06
PA14_18510	3.12802	1.90505e-07	8.96144e-06
PA14_20750	-2.22833	1.90677e-07	8.96144e-06
PA14_05790	2.92034	1.9083e-07	8.96144e-06
PA14_44190	2.60784	1.92702e-07	8.96144e-06
PA14_02720	3.15181	1.93425e-07	8.96144e-06
PA14_41530	3.25935	1.99403e-07	9.15665e-06
PA14_26810	2.56026	2.07556e-07	9.44743e-06
PA14_16010	2.23911	2.10199e-07	9.48454e-06
PA14_71340	2.30274	2.15236e-07	9.60598e-06
PA14_17620	2.52399	2.17135e-07	9.60598e-06
PA14_52440	2.95445	2.18444e-07	9.60598e-06
PA14_18820	3.21701	2.20323e-07	9.60721e-06
PA14_65850	3.01074	2.27434e-07	9.71132e-06
PA14_24720	2.40793	2.29229e-07	9.71132e-06
PA14_01670	3.13261	2.29792e-07	9.71132e-06
PA14_18470	3.10883	2.30197e-07	9.71132e-06
PA14_17810	2.43768	2.50077e-07	1.04178e-05
PA14_36130	3.14933	2.5096e-07	1.04178e-05
PA14_49610	2.94742	2.60636e-07	1.07337e-05
PA14_00230	2.85821	2.77776e-07	1.128e-05
PA14_39830	2.8697	2.7825e-07	1.128e-05
PA14_53340	2.4357	2.82772e-07	1.13744e-05
PA14_03050	2.70492	3.05521e-07	1.2129e-05
PA14_40510	2.52937	3.06206e-07	1.2129e-05
PA14_49300	2.3466	3.13525e-07	1.22322e-05
PA14_18450	2.01572	3.2848e-07	1.272e-05
PA14_71200	2.31561	3.44683e-07	1.32144e-05
PA14_39980	2.59586	3.46339e-07	1.32144e-05
PA14_55550	3.46071	3.54514e-07	1.34043e-05
PA14_71490	2.53915	3.56483e-07	1.34043e-05
PA14_52230	2.22912	3.62983e-07	1.35505e-05
PA14_21090	2.48316	3.78781e-07	1.40393e-05
PA14_47840	2.8805	3.89481e-07	1.43334e-05
PA14_47960	2.60039	3.9454e-07	1.44174e-05
PA14_47810	3.00007	4.04911e-07	1.46929e-05
PA14_09010	-2.27984	4.14189e-07	1.49252e-05
PA14_72460	-2.18274	4.19794e-07	1.49405e-05
PA14_08680	-2.5184	4.20372e-07	1.49405e-05
PA14_53360	3.01971	4.25052e-07	1.5004e-05
PA14_73010	2.3314	4.29292e-07	1.50513e-05
PA14_44620	-2.00257	4.35391e-07	1.51499e-05
PA14_48630	2.88988	4.40976e-07	1.51499e-05
PA14_70980	2.7946	4.41778e-07	1.51499e-05
PA14_57640	2.41971	4.43783e-07	1.51499e-05
PA14_66290	-2.03081	4.48742e-07	1.52191e-05
PA14_39820	2.66982	4.53028e-07	1.52647e-05
PA14_02700	2.54167	4.58871e-07	1.53618e-05
PA14_63960	2.733	4.77034e-07	1.58675e-05
PA14_55450	2.92779	4.84276e-07	1.60058e-05
PA14_18780	2.6637	4.93573e-07	1.62098e-05
PA14_36390	2.78831	4.98344e-07	1.62636e-05
PA14_45240	2.52911	5.07462e-07	1.64576e-05
PA14_45000	2.71931	5.14014e-07	1.65666e-05
PA14_45660	-2.19599	5.26288e-07	1.68575e-05
PA14_26850	2.8311	5.32352e-07	1.69471e-05
PA14_64540	2.71565	5.36446e-07	1.69733e-05
PA14_11230	3.24547	5.40764e-07	1.70062e-05
PA14_64310	2.73995	5.48014e-07	1.70446e-05
PA14_40330	2.85375	5.49981e-07	1.70446e-05
PA14_21820	-2.18941	5.5184e-07	1.70446e-05
PA14_39860	2.65908	5.58248e-07	1.71405e-05
PA14_06160	2.425	5.66791e-07	1.73005e-05
PA14_64790	2.52086	5.9117e-07	1.79391e-05
PA14_01730	-2.45514	6.00756e-07	1.8124e-05
PA14_55380	2.96109	6.23964e-07	1.86871e-05
PA14_06180	3.17328	6.29733e-07	1.86871e-05
PA14_52810	2.36178	6.5029e-07	1.89662e-05
PA14_00700	2.57966	6.51712e-07	1.89662e-05
PA14_67270	2.03855	6.55881e-07	1.89662e-05
PA14_11020	2.61177	6.57913e-07	1.89662e-05
PA14_26160	2.90306	6.68509e-07	1.91652e-05
PA14_51070	2.90631	6.76065e-07	1.92753e-05
PA14_03760	2.92156	7.28626e-07	2.06181e-05
PA14_48350	2.43469	7.32022e-07	2.06181e-05
PA14_51710	-2.26425	7.3889e-07	2.06181e-05
PA14_32080	3.10158	7.48268e-07	2.06181e-05
PA14_38310	2.66912	7.50979e-07	2.06181e-05
PA14_18565	2.38421	7.59911e-07	2.07536e-05
PA14_64780	2.09282	7.69351e-07	2.0861e-05
PA14_17070	-2.1362	7.75073e-07	2.0861e-05
PA14_03030	2.22185	7.75906e-07	2.0861e-05
PA14_57990	2.08541	7.80737e-07	2.08827e-05
PA14_54240	2.59034	7.86522e-07	2.09202e-05
PA14_26090	2.536	7.95519e-07	2.09202e-05
PA14_37900	3.13371	8.02199e-07	2.09202e-05
PA14_65000	-2.20366	8.05771e-07	2.09202e-05
PA14_09980	2.94486	8.06089e-07	2.09202e-05
PA14_11000	2.21254	8.0988e-07	2.09202e-05
PA14_42050	2.86796	8.10811e-07	2.09202e-05
PA14_34270	3.19975	8.14394e-07	2.09202e-05
PA14_53540	2.60761	8.28037e-07	2.11659e-05
PA14_39720	3.25401	8.59617e-07	2.18655e-05
PA14_17610	2.55895	8.71014e-07	2.20473e-05
PA14_40050	2.53289	8.9539e-07	2.25543e-05
PA14_69370	-2.09496	9.03847e-07	2.26573e-05
PA14_50520	-2.37002	9.16197e-07	2.28565e-05
PA14_20010	2.37122	9.3729e-07	2.316e-05
PA14_58030	2.03342	9.65146e-07	2.37335e-05
PA14_58010	2.22501	9.69647e-07	2.37335e-05
PA14_47920	2.55566	1.00514e-06	2.43835e-05
PA14_37870	3.02842	1.0056e-06	2.43835e-05
PA14_39590	2.20202	1.01237e-06	2.44335e-05
PA14_37850	3.2006	1.025e-06	2.45567e-05
PA14_11270	-2.55761	1.02694e-06	2.45567e-05
PA14_33720	3.5285	1.03298e-06	2.45877e-05
PA14_14900	-2.00534	1.04238e-06	2.46631e-05
PA14_43730	2.4373	1.0504e-06	2.46631e-05
PA14_22320	2.2947	1.06395e-06	2.47839e-05
PA14_31620	2.94565	1.0651e-06	2.47839e-05
PA14_36170	2.97723	1.07896e-06	2.49038e-05
PA14_38900	2.31835	1.07985e-06	2.49038e-05
PA14_26070	2.5193	1.0878e-06	2.49761e-05
PA14_47160	2.33064	1.10286e-06	2.52104e-05
PA14_10660	2.17451	1.11905e-06	2.54681e-05
PA14_45030	2.69246	1.13195e-06	2.56493e-05
PA14_24780	2.77176	1.13744e-06	2.56617e-05
PA14_33830	3.26006	1.1726e-06	2.63403e-05
PA14_37030	2.81129	1.18475e-06	2.63863e-05
PA14_02990	2.74583	1.18482e-06	2.63863e-05
PA14_43380	2.57168	1.20158e-06	2.6563e-05
PA14_61560	2.28184	1.20697e-06	2.6563e-05
PA14_32150	3.03037	1.20811e-06	2.6563e-05
PA14_48850	2.22162	1.22783e-06	2.67796e-05
PA14_10920	3.0426	1.23467e-06	2.68063e-05
PA14_20730	-2.1521	1.24814e-06	2.69859e-05
PA14_44520	2.34636	1.25543e-06	2.70309e-05
PA14_71150	3.32662	1.2896e-06	2.76517e-05
PA14_61400	-2.02667	1.3189e-06	2.81636e-05
PA14_20330	3.05908	1.32826e-06	2.82473e-05
PA14_52690	-2.19779	1.3349e-06	2.82726e-05
PA14_08880	-2.02209	1.35597e-06	2.86022e-05
PA14_55330	2.79923	1.39237e-06	2.92511e-05
PA14_24490	2.71883	1.40782e-06	2.94563e-05
PA14_40570	2.00599	1.42184e-06	2.94861e-05
PA14_54110	3.5411	1.42521e-06	2.94861e-05
PA14_67720	-2.10402	1.42629e-06	2.94861e-05
PA14_17630	2.23342	1.51674e-06	3.08712e-05
PA14_71060	2.15397	1.51708e-06	3.08712e-05
PA14_71160	3.10598	1.53317e-06	3.10765e-05
PA14_25860	-2.1688	1.56215e-06	3.14186e-05
PA14_32100	3.12602	1.60855e-06	3.2103e-05
PA14_64550	2.50082	1.67785e-06	3.32475e-05
PA14_29520	3.1445	1.67872e-06	3.32475e-05
PA14_18790	2.72331	1.68531e-06	3.32513e-05
PA14_32270	2.64377	1.70024e-06	3.33429e-05
PA14_52990	-2.6179	1.70281e-06	3.33429e-05
PA14_68440	2.38964	1.71224e-06	3.33931e-05
PA14_22590	2.98942	1.75162e-06	3.38387e-05
PA14_10750	2.05983	1.86054e-06	3.54939e-05
PA14_23330	-2.11243	1.86859e-06	3.55169e-05
PA14_09740	2.46293	1.944e-06	3.68154e-05
PA14_73050	3.0164	1.97803e-06	3.73237e-05
PA14_34280	3.19912	2.01349e-06	3.75828e-05
PA14_10610	2.25902	2.02074e-06	3.75828e-05
PA14_64880	2.83992	2.04058e-06	3.78163e-05
PA14_05770	2.29451	2.05154e-06	3.78842e-05
PA14_03100	3.33085	2.06562e-06	3.80089e-05
PA14_30030	2.03257	2.12822e-06	3.90225e-05
PA14_02890	2.59323	2.15996e-06	3.9335e-05
PA14_40170	2.51776	2.16043e-06	3.9335e-05
PA14_10910	3.01868	2.18907e-06	3.95786e-05
PA14_63620	3.06027	2.19714e-06	3.95866e-05
PA14_41750	2.26191	2.20692e-06	3.96254e-05
PA14_60700	-2.95936	2.26666e-06	4.05293e-05
PA14_69760	2.82084	2.31183e-06	4.10824e-05
PA14_11080	2.7603	2.32664e-06	4.12046e-05
PA14_70300	2.40409	2.3447e-06	4.12869e-05
PA14_64280	2.37396	2.35182e-06	4.12869e-05
PA14_38860	2.66129	2.35516e-06	4.12869e-05
PA14_62380	2.20933	2.39531e-06	4.18493e-05
PA14_02410	2.83615	2.45044e-06	4.26689e-05
PA14_47180	2.30861	2.5001e-06	4.33881e-05
PA14_09030	-2.06073	2.54074e-06	4.39464e-05
PA14_62330	2.52536	2.5498e-06	4.39565e-05
PA14_19520	2.90924	2.55857e-06	4.39616e-05
PA14_61170	2.37837	2.6058e-06	4.46254e-05
PA14_16350	2.25267	2.62833e-06	4.48632e-05
PA14_29570	2.40565	2.81123e-06	4.76715e-05
PA14_66040	2.10435	2.84612e-06	4.79497e-05
PA14_24510	2.63822	2.876e-06	4.82134e-05
PA14_49100	2.76313	2.88504e-06	4.82134e-05
PA14_18850	2.06574	2.88965e-06	4.82134e-05
PA14_03000	2.6265	2.90408e-06	4.8244e-05
PA14_43405	2.90558	2.91007e-06	4.8244e-05
PA14_73040	2.52221	3.03597e-06	5.01708e-05
PA14_41480	2.75991	3.04901e-06	5.02263e-05
PA14_41520	2.75435	3.09933e-06	5.08938e-05
PA14_40900	2.48434	3.12782e-06	5.11995e-05
PA14_36870	2.20398	3.20148e-06	5.22405e-05
PA14_39650	3.10466	3.23278e-06	5.25859e-05
PA14_39750	2.58024	3.27422e-06	5.30936e-05
PA14_57950	-2.04213	3.2929e-06	5.32301e-05
PA14_22890	-2.80263	3.35079e-06	5.3933e-05
PA14_02980	2.08158	3.45185e-06	5.51127e-05
PA14_36375	2.83717	3.49015e-06	5.55533e-05
PA14_05890	2.12211	3.5231e-06	5.59064e-05
PA14_37420	2.47763	3.54751e-06	5.6122e-05
PA14_03770	2.62789	3.56265e-06	5.61903e-05
PA14_41540	2.9454	3.61561e-06	5.68527e-05
PA14_58040	2.24394	3.64281e-06	5.71073e-05
PA14_27420	2.49398	3.68338e-06	5.75695e-05
PA14_44300	-2.01187	3.71307e-06	5.75966e-05
PA14_05510	-2.10239	3.71359e-06	5.75966e-05
PA14_00360	2.23877	3.71842e-06	5.75966e-05
PA14_47150	2.20383	3.77458e-06	5.81798e-05
PA14_19500	3.14448	3.78194e-06	5.81798e-05
PA14_63750	2.37123	3.7906e-06	5.81798e-05
PA14_71420	2.0276	3.80091e-06	5.81798e-05
PA14_57570	-2.15647	3.87944e-06	5.9207e-05
PA14_27430	2.71972	4.05103e-06	6.16446e-05
PA14_07630	2.19623	4.123e-06	6.25562e-05
PA14_43400	2.76559	4.20994e-06	6.36891e-05
PA14_21220	-2.24667	4.24596e-06	6.40474e-05
PA14_53870	2.43975	4.27443e-06	6.42898e-05
PA14_64850	2.73867	4.29893e-06	6.44715e-05
PA14_61390	-2.10946	4.31812e-06	6.45726e-05
PA14_45050	2.67924	4.38069e-06	6.52695e-05
PA14_64290	2.24696	4.38987e-06	6.52695e-05
PA14_52880	2.87386	4.41398e-06	6.53076e-05
PA14_34700	2.83924	4.43019e-06	6.53076e-05
PA14_48000	3.1165	4.46597e-06	6.56485e-05
PA14_20240	2.69865	4.5203e-06	6.61005e-05
PA14_36150	3.04547	4.5222e-06	6.61005e-05
PA14_55560	2.46404	4.66476e-06	6.79928e-05
PA14_36760	2.47789	4.84547e-06	7.02322e-05
PA14_20720	-2.18133	4.92416e-06	7.1174e-05
PA14_61880	2.02951	4.96664e-06	7.14215e-05
PA14_29220	2.35446	4.98258e-06	7.14215e-05
PA14_36070	2.6352	5.01031e-06	7.14508e-05
PA14_70040	-2.08435	5.01216e-06	7.14508e-05
PA14_37530	3.00869	5.08278e-06	7.21965e-05
PA14_15120	-2.1506	5.09229e-06	7.21965e-05
PA14_45830	-2.0678	5.12269e-06	7.24296e-05
PA14_37000	3.00219	5.14848e-06	7.25963e-05
PA14_55580	2.35795	5.19334e-06	7.30305e-05
PA14_63640	2.7721	5.23782e-06	7.34569e-05
PA14_35430	3.13074	5.27685e-06	7.38048e-05
PA14_71630	-2.23328	5.37147e-06	7.42935e-05
PA14_53010	-2.20987	5.38196e-06	7.42935e-05
PA14_52870	2.37247	5.3977e-06	7.42935e-05
PA14_24480	2.82161	5.49694e-06	7.54593e-05
PA14_12410	-2.07651	5.59869e-06	7.66532e-05
PA14_15970	-2.26585	5.62608e-06	7.68256e-05
PA14_49620	2.57718	5.68331e-06	7.73698e-05
PA14_04390	-2.08461	5.69871e-06	7.73698e-05
PA14_31970	3.28517	5.71095e-06	7.73698e-05
PA14_01900	2.08941	5.74653e-06	7.73698e-05
PA14_01910	2.33831	5.78522e-06	7.75698e-05
PA14_58330	-2.27098	5.88277e-06	7.86745e-05
PA14_46860	2.79244	5.91959e-06	7.89633e-05
PA14_47400	2.21911	5.95263e-06	7.92005e-05
PA14_36050	2.74598	6.03508e-06	8.00922e-05
PA14_12150	2.76153	6.08159e-06	8.01002e-05
PA14_61530	2.52519	6.08366e-06	8.01002e-05
PA14_58000	2.23651	6.09055e-06	8.01002e-05
PA14_33820	3.05015	6.09743e-06	8.01002e-05
PA14_10170	3.14165	6.20868e-06	8.13557e-05
PA14_11660	2.62778	6.24388e-06	8.16109e-05
PA14_55790	2.50707	6.36991e-06	8.30489e-05
PA14_14610	-2.0244	6.49346e-06	8.44475e-05
PA14_13330	2.19556	6.57156e-06	8.52496e-05
PA14_55800	2.39365	6.67397e-06	8.63622e-05
PA14_39220	2.67647	6.7315e-06	8.689e-05
PA14_36090	2.94839	6.88208e-06	8.85527e-05
PA14_73390	2.5884	6.89915e-06	8.85527e-05
PA14_14820	-2.06592	6.95178e-06	8.87234e-05
PA14_52790	-2.12279	6.95904e-06	8.87234e-05
PA14_15250	2.42099	7.05434e-06	8.97181e-05
PA14_39630	2.87324	7.10374e-06	9.01255e-05
PA14_24040	-2.00911	7.21411e-06	9.13025e-05
PA14_07010	2.78617	7.32176e-06	9.24265e-05
PA14_18480	2.80954	7.44993e-06	9.36021e-05
PA14_51150	2.05658	7.56813e-06	9.48576e-05
PA14_25670	-2.18617	7.92824e-06	9.88933e-05
PA14_02630	2.50314	8.19553e-06	0.000101738
PA14_71140	2.79304	8.28538e-06	0.000102608
PA14_08820	-2.00666	8.40985e-06	0.000103902
PA14_17890	2.18755	8.49046e-06	0.000104648
PA14_34780	3.41577	8.64616e-06	0.000106315
PA14_27840	2.37517	8.68076e-06	0.000106488
PA14_69740	2.20526	8.89708e-06	0.000108395
PA14_55510	2.31878	9.17775e-06	0.000111269
PA14_18690	-2.24831	9.31063e-06	0.000112617
PA14_02640	2.34493	9.33271e-06	0.000112622
PA14_36480	2.72657	9.4559e-06	0.000113844
PA14_56590	-2.65832	9.51014e-06	0.000114232
PA14_64120	2.46666	9.71073e-06	0.000116372
PA14_71100	2.36035	9.82366e-06	0.000117454
PA14_01710	-2.03875	9.87448e-06	0.00011779
PA14_53000	-2.40736	9.94445e-06	0.000118353
PA14_46800	2.63685	1.00059e-05	0.000118674
PA14_55490	2.75939	1.00354e-05	0.000118674
PA14_55480	2.71262	1.00579e-05	0.000118674
PA14_33710	3.09898	1.01174e-05	0.000119046
PA14_02435	2.67931	1.01701e-05	0.000119395
PA14_10280	2.67526	1.02346e-05	0.000119882
PA14_28510	2.32686	1.03819e-05	0.000121332
PA14_60480	2.45571	1.05224e-05	0.000122698
PA14_39150	2.19048	1.10842e-05	0.000128097
PA14_17860	2.16424	1.12387e-05	0.000129594
PA14_57590	-2.09884	1.13906e-05	0.000131055
PA14_41570	-2.21586	1.14472e-05	0.000131415
PA14_68860	-2.00841	1.21175e-05	0.000138193
PA14_41970	-2.32932	1.22224e-05	0.000139083
PA14_66460	-2.51589	1.23119e-05	0.000139398
PA14_02930	2.76509	1.23575e-05	0.000139398
PA14_54180	2.55516	1.24554e-05	0.000140197
PA14_30190	-2.11725	1.25511e-05	0.000140969
PA14_08740	-2.20202	1.28008e-05	0.000143226
PA14_10240	2.66753	1.28072e-05	0.000143226
PA14_63920	2.0741	1.29091e-05	0.000144054
PA14_46910	-2.17603	1.31631e-05	0.000146574
PA14_34540	2.99411	1.31923e-05	0.000146585
PA14_55340	2.94028	1.36564e-05	0.000150773
PA14_33260	3.70055	1.36858e-05	0.000150776
PA14_29550	2.88917	1.38511e-05	0.000152274
PA14_02680	2.36174	1.41636e-05	0.000155052
PA14_36680	2.32947	1.47973e-05	0.000160299
PA14_52890	2.62263	1.50063e-05	0.000162225
PA14_63710	2.98994	1.50394e-05	0.000162245
PA14_34210	3.11513	1.53874e-05	0.000165654
PA14_71210	2.29185	1.5843e-05	0.000170182
PA14_08730	-2.07355	1.59619e-05	0.000170776
PA14_05500	-2.60697	1.60325e-05	0.000171178
PA14_41560	2.11312	1.60971e-05	0.000171515
PA14_63700	2.55618	1.61348e-05	0.000171565
PA14_09000	-2.01825	1.70605e-05	0.000180667
PA14_36960	2.3631	1.72418e-05	0.000182216
PA14_32640	2.93372	1.79185e-05	0.000188566
PA14_45910	2.29623	1.79518e-05	0.000188566
PA14_34390	2.97996	1.84946e-05	0.000193485
PA14_39620	2.79048	1.87262e-05	0.000194863
PA14_71720	-2.07898	1.89569e-05	0.000196734
PA14_13530	2.17219	2.04588e-05	0.000210637
PA14_20270	2.36629	2.14388e-05	0.000219853
PA14_02900	2.84895	2.1511e-05	0.000220159
PA14_64560	2.26451	2.16798e-05	0.000221449
PA14_21410	2.49356	2.18465e-05	0.000221842
PA14_68700	-2.04446	2.19161e-05	0.000221968
PA14_73060	2.43707	2.19444e-05	0.000221968
PA14_38850	2.57127	2.20864e-05	0.00022297
PA14_33740	3.20692	2.26835e-05	0.000228552
PA14_49470	-2.11623	2.34048e-05	0.000233553
PA14_05740	2.66439	2.35369e-05	0.00023442
PA14_46970	-2.31661	2.37287e-05	0.000235878
PA14_47390	2.42421	2.39403e-05	0.000237526
PA14_28080	2.48773	2.41805e-05	0.000238257
PA14_36080	2.57173	2.41977e-05	0.000238257
PA14_09090	-2.01643	2.42654e-05	0.000238472
PA14_70340	2.95338	2.43999e-05	0.00023934
PA14_03800	-2.00762	2.49391e-05	0.000244132
PA14_23190	2.10623	2.49825e-05	0.000244132
PA14_39850	2.52237	2.53335e-05	0.000247096
PA14_36605	2.2919	2.55846e-05	0.00024896
PA14_71880	2.09711	2.56205e-05	0.00024896
PA14_33810	3.35136	2.58412e-05	0.000250635
PA14_23530	2.24344	2.64051e-05	0.000254677
PA14_34290	3.15149	2.64666e-05	0.000254796
PA14_21110	2.39356	2.67785e-05	0.000257321
PA14_49560	2.75419	2.72199e-05	0.000260118
PA14_38630	-2.45456	2.82073e-05	0.000268319
PA14_32740	2.48781	2.87531e-05	0.000271272
PA14_49310	2.84415	2.89894e-05	0.000272511
PA14_13340	2.23943	2.94562e-05	0.000275899
PA14_27210	-2.04764	3.00578e-05	0.000279956
PA14_32160	2.48799	3.00913e-05	0.000279956
PA14_36670	2.12925	3.01333e-05	0.000279956
PA14_21120	2.31473	3.06425e-05	0.000283936
PA14_34750	2.74072	3.09891e-05	0.000286345
PA14_63860	2.15548	3.10681e-05	0.000286345
PA14_61540	2.29392	3.12232e-05	0.000287264
PA14_17850	2.96314	3.12932e-05	0.000287399
PA14_05860	-2.32861	3.13952e-05	0.000287422
PA14_48800	-2.31861	3.14065e-05	0.000287422
PA14_01870	2.1871	3.25799e-05	0.000297085
PA14_34580	2.60059	3.26342e-05	0.000297085
PA14_20380	2.25971	3.27122e-05	0.00029721
PA14_11150	2.0196	3.27624e-05	0.00029721
PA14_20620	2.13974	3.3153e-05	0.000300092
PA14_20350	2.44262	3.3298e-05	0.000300493
PA14_04220	2.18067	3.40941e-05	0.000306611
PA14_71280	2.07187	3.43665e-05	0.000308525
PA14_44200	2.15947	3.47865e-05	0.000311757
PA14_34260	2.52553	3.49368e-05	0.000312564
PA14_19990	2.28148	3.6224e-05	0.00032186
PA14_39640	2.23819	3.69115e-05	0.000327408
PA14_36120	2.5132	3.75721e-05	0.000332132
PA14_14740	-2.2375	3.78594e-05	0.000333621
PA14_63680	2.27556	3.80663e-05	0.000333621
PA14_27270	2.07816	3.81736e-05	0.000333621
PA14_26050	2.06184	3.86472e-05	0.000337043
PA14_36810	2.61267	3.90727e-05	0.000340182
PA14_32750	2.88379	4.14873e-05	0.000358796
PA14_36730	2.17023	4.26192e-05	0.000366751
PA14_54120	2.62375	4.45071e-05	0.00037919
PA14_62390	-2.2809	4.51597e-05	0.000382898
PA14_02970	2.01338	4.62517e-05	0.000390879
PA14_53500	-2.06853	4.69904e-05	0.000396476
PA14_30590	2.517	4.81535e-05	0.000404973
PA14_11590	2.1224	4.87741e-05	0.000406895
PA14_36700	2.39611	5.0248e-05	0.000417179
PA14_68260	-2.03288	5.22193e-05	0.000432162
PA14_71470	2.13567	5.26255e-05	0.00043414
PA14_66530	2.57526	5.35157e-05	0.000439387
PA14_34360	2.78354	5.36089e-05	0.000439458
PA14_35400	2.67346	5.39206e-05	0.000440704
PA14_27290	2.15418	5.41523e-05	0.000441818
PA14_13660	2.02178	5.53502e-05	0.00044756
PA14_48300	2.17586	5.53735e-05	0.00044756
PA14_61550	2.00686	5.66956e-05	0.000455408
PA14_58320	-2.50432	5.73627e-05	0.000459252
PA14_08400	-2.25235	5.74397e-05	0.000459252
PA14_29250	2.07932	5.816e-05	0.000463583
PA14_47870	2.05307	5.87654e-05	0.000466389
PA14_18520	2.03265	6.08499e-05	0.000480594
PA14_09960	2.03285	6.38114e-05	0.000501693
PA14_20370	2.73783	6.51193e-05	0.000510429
PA14_10440	2.27196	6.57006e-05	0.000514208
PA14_37730	2.43487	6.64089e-05	0.000516635
PA14_05550	-2.78976	6.72985e-05	0.000522772
PA14_40240	2.05133	6.8775e-05	0.000531062
PA14_52800	-2.4822	6.91986e-05	0.000533539
PA14_37980	2.24918	6.95345e-05	0.000535333
PA14_34300	2.5617	7.10109e-05	0.000544277
PA14_33510	2.95378	7.12508e-05	0.00054531
PA14_10210	2.34538	7.19689e-05	0.000549976
PA14_39730	2.37197	7.37452e-05	0.000560269
PA14_20040	2.94127	7.47972e-05	0.000567431
PA14_09970	2.05613	7.55964e-05	0.000571821
PA14_55460	2.65155	7.78473e-05	0.000587748
PA14_65840	2.38898	7.82137e-05	0.000589043
PA14_56780	-2.47464	8.24552e-05	0.000615572
PA14_09880	2.46812	8.25666e-05	0.000615572
PA14_51880	-3.14173	8.73227e-05	0.000647311
PA14_37550	2.41424	8.74828e-05	0.000647572
PA14_40630	-2.08755	8.92388e-05	0.000655091
PA14_10990	2.2345	8.93823e-05	0.000655091
PA14_52820	2.01848	9.02768e-05	0.000659356
PA14_18670	-2.61949	9.05685e-05	0.000659356
PA14_41510	2.54116	9.05996e-05	0.000659356
PA14_17880	2.23306	9.48937e-05	0.000686805
PA14_63780	2.375	9.49006e-05	0.000686805
PA14_09930	2.44759	9.58908e-05	0.000692125
PA14_37290	-2.74771	9.59024e-05	0.000692125
PA14_64800	2.32024	9.63059e-05	0.000694071
PA14_60460	-2.03754	9.6479e-05	0.000694355
PA14_47970	2.27181	9.67909e-05	0.000695634
PA14_14730	-2.24756	9.72458e-05	0.000697937
PA14_35050	2.5272	9.78306e-05	0.000699577
PA14_55520	2.46637	9.83785e-05	0.000702182
PA14_36770	2.17735	9.9816e-05	0.000710487
PA14_19720	2.16321	0.000101072	0.00071541
PA14_55890	2.02276	0.000103272	0.000726721
PA14_37460	2.56749	0.000103497	0.000726721
PA14_23010	-2.66346	0.000105729	0.000740387
PA14_71120	2.87718	0.00010637	0.000743872
PA14_33270	3.44502	0.00010712	0.000748112
PA14_11060	2.52727	0.00010866	0.000757844
PA14_12180	2.37243	0.000109851	0.000764099
PA14_15260	2.49126	0.00011175	0.000773164
PA14_23080	-2.46319	0.000112775	0.000779215
PA14_72930	-2.29535	0.000114612	0.000787709
PA14_44360	-2.18757	0.00012165	0.000831674
PA14_30520	2.33721	0.000123228	0.000839146
PA14_38330	-2.1434	0.000125872	0.000852854
PA14_02390	2.19688	0.000126343	0.000854753
PA14_20030	2.57557	0.000127122	0.000857784
PA14_64460	-2.32267	0.000128053	0.000861828
PA14_09070	-2.14419	0.000128824	0.000865893
PA14_48620	2.35298	0.000131876	0.000882975
PA14_18380	2.27459	0.000133115	0.000890121
PA14_49850	-2.38976	0.000133767	0.000893292
PA14_41210	-2.01901	0.000133934	0.000893292
PA14_36710	2.20364	0.000143654	0.000949099
PA14_10600	2.12962	0.000145017	0.000956155
PA14_37490	2.009	0.000147711	0.000970218
PA14_71110	2.47995	0.000148237	0.000970814
PA14_48280	2.36031	0.000148363	0.000970814
PA14_15270	2.3504	0.000156368	0.00101907
PA14_36360	2.67412	0.000157651	0.0010234
PA14_20000	2.19715	0.000160271	0.00103439
PA14_34940	2.51576	0.000161962	0.00104141
PA14_22910	-2.24276	0.000163996	0.00105282
PA14_02330	2.16974	0.000170036	0.00108348
PA14_10900	2.22483	0.000170174	0.00108348
PA14_44350	-2.33235	0.000173635	0.001098
PA14_37560	2.33886	0.000173725	0.001098
PA14_34180	2.61872	0.000175474	0.0011077
PA14_63500	2.49287	0.00017609	0.00111024
PA14_34320	2.45937	0.000177846	0.00111995
PA14_60310	-8.54979	0.000180038	0.00113238
PA14_63060	-2.19472	0.000182156	0.00114293
PA14_36540	2.30565	0.000183339	0.00114897
PA14_10180	2.09164	0.00018537	0.0011603
PA14_36350	2.20488	0.000186248	0.00116439
PA14_36910	2.1367	0.000187388	0.00116949
PA14_65820	2.05371	0.00018878	0.00117456
PA14_36740	2.1376	0.000192241	0.00119119
PA14_33410	2.76379	0.000192795	0.00119239
PA14_06200	2.43772	0.000193911	0.00119535
PA14_61200	2.06864	0.000200159	0.00122769
PA14_47850	2.37911	0.000201537	0.00123198
PA14_36370	2.21862	0.000201571	0.00123198
PA14_10230	2.0889	0.000203079	0.00123974
PA14_34770	2.41918	0.000203814	0.00124276
PA14_38640	-2.25628	0.000209466	0.0012716
PA14_68060	-2.05429	0.000209524	0.0012716
PA14_02420	2.13345	0.000215596	0.00130084
PA14_56570	-2.44077	0.000225284	0.00134989
PA14_38530	-2.136	0.000226766	0.00135422
PA14_33380	2.76014	0.000227465	0.00135513
PA14_26450	2.10738	0.000239145	0.00141175
PA14_36110	2.10868	0.000241636	0.00142321
PA14_04570	2.00461	0.000249042	0.00145691
PA14_60290	-7.85143	0.000249586	0.00145845
PA14_32130	2.31029	0.000251199	0.00146542
PA14_36630	2.12737	0.000252306	0.00146938
PA14_09710	2.12837	0.000255736	0.00148602
PA14_16290	2.24285	0.000261584	0.0015166
PA14_28400	-2.15784	0.000265696	0.00153873
PA14_37790	2.27081	0.000267853	0.00154949
PA14_10950	2.06703	0.000277498	0.00159638
PA14_34190	2.59412	0.000286099	0.0016404
PA14_37380	2.19611	0.000292155	0.00167144
PA14_56070	-2.07662	0.000293694	0.00167839
PA14_37270	-2.31242	0.000301795	0.0017209
PA14_52850	2.16999	0.000305101	0.00173452
PA14_30540	2.24652	0.000308071	0.00174579
PA14_55300	2.39873	0.000321237	0.00179623
PA14_32220	2.40848	0.000323171	0.00180122
PA14_31820	2.11442	0.000325386	0.00181162
PA14_44340	-2.03765	0.000342813	0.00189846
PA14_32660	2.12001	0.000360335	0.00197731
PA14_32650	2.44271	0.000361309	0.00197976
PA14_28310	2.06073	0.000362596	0.00198471
PA14_65920	2.10052	0.000364932	0.0019912
PA14_22340	-2.1614	0.00036585	0.00199365
PA14_38660	-2.27498	0.00036615	0.00199365
PA14_22570	-2.63165	0.000372242	0.00202258
PA14_60300	-7.60005	0.000381145	0.00206232
PA14_22600	2.15652	0.000382378	0.00206683
PA14_17640	2.13986	0.000386284	0.00208297
PA14_34920	2.49283	0.000391173	0.0021039
PA14_02360	2.23931	0.000400864	0.00214663
PA14_09610	-2.07274	0.000403936	0.00215863
PA14_55470	2.30283	0.000406904	0.00216943
PA14_05530	-2.51997	0.000407212	0.00216943
PA14_33520	2.86413	0.000415309	0.00220126
PA14_47260	2.1541	0.00041611	0.00220326
PA14_52050	-2.03849	0.000423227	0.00223411
PA14_64750	2.16697	0.00043029	0.00225761
PA14_29560	2.54538	0.00043756	0.00228993
PA14_55320	2.31717	0.000460432	0.00238918
PA14_57010	-2.1586	0.000466069	0.0024112
PA14_19510	2.61733	0.000475192	0.0024462
PA14_37310	-2.3874	0.000493224	0.0025265
PA14_60960	-2.0751	0.000494913	0.00253015
PA14_22980	-2.49854	0.000495437	0.00253034
PA14_71900	-2.5394	0.000498111	0.002539
PA14_06670	-2.49767	0.000509375	0.00257868
PA14_03710	-2.27783	0.00052984	0.00265893
PA14_34350	2.29832	0.000537906	0.0026942
PA14_37040	2.06041	0.00056021	0.00279512
PA14_10370	2.27184	0.000578354	0.0028691
PA14_33280	2.65195	0.000585341	0.00288995
PA14_36820	2.84791	0.000595548	0.00292912
PA14_36780	2.18589	0.000604982	0.00296996
PA14_09600	-3.38127	0.000621271	0.00303271
PA14_35380	2.21616	0.000678642	0.00326667
PA14_36660	2.11914	0.000699709	0.00334019
PA14_55430	2.04242	0.000722079	0.0034218
PA14_30460	2.13323	0.000728152	0.00343972
PA14_26220	2.23746	0.000729175	0.00343972
PA14_42000	2.25074	0.000740681	0.00346877
PA14_34200	2.36153	0.000747868	0.00348669
PA14_33770	2.20253	0.00074895	0.0034886
PA14_66890	-2.59002	0.000752186	0.00350053
PA14_35150	2.23238	0.000765598	0.00355657
PA14_37990	2.20681	0.000780514	0.00360649
PA14_02520	-2.52927	0.00078826	0.00363581
PA14_32230	2.07638	0.00078948	0.0036382
PA14_20140	-2.57358	0.00079335	0.00365279
PA14_49580	2.08664	0.000800412	0.00367878
PA14_23070	-2.08294	0.000802372	0.00368452
PA14_33760	2.19172	0.00080587	0.00369731
PA14_33750	2.28663	0.000815456	0.00373469
PA14_55290	2.34483	0.000826649	0.00377928
PA14_55440	2.49022	0.000846034	0.00384433
PA14_33700	2.74406	0.000847047	0.00384433
PA14_23090	-2.01527	0.000888321	0.00401175
PA14_28450	-2.0427	0.000890575	0.00401843
PA14_12920	2.11427	0.000986688	0.00440736
PA14_02580	2.07368	0.00100454	0.00447053
PA14_37360	2.02651	0.00103266	0.00456427
PA14_39240	2.20693	0.00108313	0.00475094
PA14_01600	-2.6693	0.00109425	0.00479564
PA14_38430	-2.33314	0.00111966	0.0048946
PA14_10250	2.14948	0.0013055	0.00560319
PA14_06650	-2.1905	0.00131856	0.00564057
PA14_36980	2.19398	0.0013646	0.00578506
PA14_48540	2.27378	0.00140984	0.00591404
PA14_37260	-2.08241	0.00141471	0.00592967
PA14_06700	-2.27012	0.00142383	0.00595348
PA14_06270	2.02235	0.00144759	0.00604307
PA14_38470	-2.13175	0.00145263	0.00605923
PA14_61510	2.08078	0.00146551	0.00610806
PA14_48600	2.02653	0.00148502	0.00616954
PA14_66520	2.32647	0.00150396	0.00623826
PA14_63480	2.1513	0.00158713	0.00652945
PA14_34420	2.3224	0.00163188	0.00668336
PA14_00640	2.1947	0.00163478	0.00668471
PA14_40520	2.19206	0.00164496	0.00672083
PA14_19270	2.19027	0.00170815	0.00691927
PA14_35390	2.12059	0.00175337	0.00708584
PA14_48530	2.20096	0.00180776	0.00726315
PA14_39230	2.0193	0.00181135	0.0072692
PA14_33500	2.42298	0.00181373	0.00727316
PA14_01310	2.09166	0.0018605	0.00743199
PA14_06660	-2.29805	0.00189463	0.0075393
PA14_44480	-2.1683	0.00192474	0.00764739
PA14_60280	-8.4593	0.00194592	0.00770457
PA14_41030	-2.21778	0.00195895	0.00774772
PA14_55280	2.25885	0.00202899	0.00798818
PA14_34790	2.16945	0.00209993	0.00823623
PA14_15110	-2.03545	0.0021868	0.00853183
PA14_06680	-2.43492	0.00219138	0.00854324
PA14_35330	2.11135	0.00221513	0.00860996
PA14_01610	-2.756	0.00233914	0.00896441
PA14_19810	2.02872	0.00239112	0.00911375
PA14_33600	2.5511	0.00242201	0.00920044
PA14_43040	-2.93288	0.00242719	0.00920665
PA14_33870	-2.3443	0.00250922	0.00946778
PA14_06710	-2.13688	0.00261346	0.00980569
PA14_35240	2.0104	0.00263878	0.00989352

## Sheet: PA14_14530
Locus_Tag	logFC	PValue	FDR
PA14_14530	2.96004	3.05745e-22	1.58651e-18
PA14_55790	3.49803	2.03388e-16	5.2769e-13
PA14_29220	3.02233	3.69384e-16	6.38912e-13
PA14_29230	2.47578	5.35863e-15	6.95149e-12
PA14_48530	3.97484	2.02203e-14	1.66969e-11
PA14_31290	4.65654	2.09846e-14	1.66969e-11
PA14_48630	3.0251	2.25242e-14	1.66969e-11
PA14_05790	3.21796	5.60134e-14	3.49042e-11
PA14_01310	3.4853	6.05391e-14	3.49042e-11
PA14_11070	4.65402	7.30343e-14	3.78975e-11
PA14_61540	2.68738	9.73426e-14	4.59192e-11
PA14_41530	3.8325	1.32508e-13	5.72987e-11
PA14_10910	3.53061	1.51703e-13	6.0553e-11
PA14_39860	2.90988	2.22815e-13	7.7113e-11
PA14_31380	2.3446	2.30685e-13	7.7113e-11
PA14_61910	2.81941	2.37774e-13	7.7113e-11
PA14_55890	2.85555	2.63762e-13	8.05094e-11
PA14_11620	3.4917	2.96747e-13	8.18596e-11
PA14_15280	3.70185	2.99736e-13	8.18596e-11
PA14_00640	3.45063	3.18042e-13	8.25159e-11
PA14_41520	3.48107	3.68392e-13	9.10278e-11
PA14_07500	2.25965	4.12593e-13	9.73156e-11
PA14_20350	3.49285	4.79858e-13	1.06619e-10
PA14_10340	2.8575	4.93131e-13	1.06619e-10
PA14_58890	3.80259	6.37498e-13	1.32319e-10
PA14_10600	2.64493	7.13981e-13	1.42494e-10
PA14_20390	3.63495	8.07611e-13	1.55211e-10
PA14_30590	3.14675	1.00054e-12	1.85421e-10
PA14_32080	3.47307	1.12987e-12	2.01187e-10
PA14_41510	3.37753	1.19956e-12	2.01187e-10
PA14_24860	3.24273	1.20193e-12	2.01187e-10
PA14_55390	4.47731	1.27041e-12	2.06005e-10
PA14_39000	3.78454	1.35003e-12	2.12254e-10
PA14_29210	2.36967	1.39076e-12	2.12254e-10
PA14_70330	3.14061	1.48525e-12	2.20198e-10
PA14_70300	2.92831	1.63837e-12	2.36152e-10
PA14_30840	2.30551	1.82862e-12	2.56452e-10
PA14_49300	2.79505	2.18165e-12	2.93626e-10
PA14_39650	3.75982	2.20687e-12	2.93626e-10
PA14_67400	2.06799	2.46248e-12	3.17504e-10
PA14_19500	3.93478	2.51738e-12	3.17504e-10
PA14_34540	3.61287	2.56989e-12	3.17504e-10
PA14_48560	3.10115	2.80203e-12	3.38134e-10
PA14_37530	3.16227	3.52413e-12	4.15607e-10
PA14_01670	3.51938	4.41231e-12	5.08788e-10
PA14_26160	3.08175	5.98173e-12	6.74765e-10
PA14_05740	3.12513	6.26503e-12	6.87362e-10
PA14_39980	2.99018	6.46919e-12	6.87362e-10
PA14_63940	3.27908	6.49079e-12	6.87362e-10
PA14_11110	2.84386	7.4553e-12	7.70705e-10
PA14_54110	3.76652	7.57486e-12	7.70705e-10
PA14_09980	3.11178	7.89369e-12	7.87699e-10
PA14_29560	2.52087	8.2063e-12	8.03444e-10
PA14_64710	2.84138	8.47196e-12	8.04941e-10
PA14_73050	3.54337	8.59781e-12	8.04941e-10
PA14_24710	3.33129	8.68697e-12	8.04941e-10
PA14_54240	2.88499	9.12003e-12	8.19356e-10
PA14_20330	3.75174	9.15835e-12	8.19356e-10
PA14_11030	3.23047	9.55217e-12	8.40105e-10
PA14_34780	3.46642	1.16676e-11	1.00905e-09
PA14_49610	3.30158	1.20724e-11	1.02695e-09
PA14_53360	3.09792	1.29364e-11	1.08269e-09
PA14_01340	2.93844	1.33305e-11	1.09117e-09
PA14_20300	3.03386	1.3527e-11	1.09117e-09
PA14_27430	3.05218	1.36686e-11	1.09117e-09
PA14_32650	3.15975	1.40279e-11	1.10289e-09
PA14_04250	3.35602	1.46673e-11	1.13595e-09
PA14_55500	3.41268	1.59489e-11	1.21704e-09
PA14_63710	3.62408	1.68256e-11	1.26533e-09
PA14_61530	2.73762	1.84104e-11	1.35654e-09
PA14_29540	3.73234	1.88354e-11	1.35654e-09
PA14_61940	2.18589	1.90384e-11	1.35654e-09
PA14_48540	3.8668	1.90841e-11	1.35654e-09
PA14_55880	2.55222	2.09796e-11	1.47113e-09
PA14_13340	2.71942	2.26215e-11	1.5651e-09
PA14_19810	2.77095	2.38414e-11	1.60808e-09
PA14_64880	3.31507	2.38818e-11	1.60808e-09
PA14_02410	2.9651	2.41723e-11	1.60808e-09
PA14_03760	3.25062	2.51218e-11	1.65009e-09
PA14_21110	2.79608	2.64075e-11	1.71286e-09
PA14_65040	2.38767	2.74459e-11	1.74849e-09
PA14_55380	3.52677	2.76308e-11	1.74849e-09
PA14_34210	3.32749	2.7984e-11	1.74951e-09
PA14_45240	2.783	3.03286e-11	1.8646e-09
PA14_47380	2.95482	3.05437e-11	1.8646e-09
PA14_37730	2.55884	3.19692e-11	1.92893e-09
PA14_60520	2.30288	3.34669e-11	1.99609e-09
PA14_19510	3.60725	3.4265e-11	2.02046e-09
PA14_26850	3.07452	3.68303e-11	2.14733e-09
PA14_12920	2.68426	4.04207e-11	2.33048e-09
PA14_26230	2.76277	4.16806e-11	2.37671e-09
PA14_73060	3.24563	4.31126e-11	2.43165e-09
PA14_02720	3.48134	4.42935e-11	2.47139e-09
PA14_70310	3.11512	4.51624e-11	2.49306e-09
PA14_18830	2.7559	4.79364e-11	2.55872e-09
PA14_21410	3.23883	4.90575e-11	2.55872e-09
PA14_34290	3.49182	4.95482e-11	2.55872e-09
PA14_46850	3.28554	4.97519e-11	2.55872e-09
PA14_26240	3.30207	4.98255e-11	2.55872e-09
PA14_64550	2.86442	4.99305e-11	2.55872e-09
PA14_56470	2.4084	4.9996e-11	2.55872e-09
PA14_20320	3.28237	5.02966e-11	2.55872e-09
PA14_55360	3.52991	5.09087e-11	2.56471e-09
PA14_20380	2.76875	5.30311e-11	2.64595e-09
PA14_15270	2.9376	5.38885e-11	2.66312e-09
PA14_11090	3.29313	5.9355e-11	2.90559e-09
PA14_32750	3.31999	6.03164e-11	2.92506e-09
PA14_10920	3.17076	6.0947e-11	2.92828e-09
PA14_37640	2.91401	6.23632e-11	2.96339e-09
PA14_70340	4.19936	6.30474e-11	2.96339e-09
PA14_24780	3.07048	6.3391e-11	2.96339e-09
PA14_49100	2.7866	6.72548e-11	3.11594e-09
PA14_11080	3.11966	6.93776e-11	3.18584e-09
PA14_49570	3.3498	7.60171e-11	3.436e-09
PA14_39720	3.24543	7.61496e-11	3.436e-09
PA14_20040	3.95726	8.13514e-11	3.63907e-09
PA14_68440	2.52547	8.66401e-11	3.84252e-09
PA14_20010	2.54183	9.14805e-11	4.02282e-09
PA14_28100	2.70779	9.69474e-11	4.20054e-09
PA14_64540	2.81904	9.71409e-11	4.20054e-09
PA14_01350	2.97792	1.01155e-10	4.33796e-09
PA14_30030	2.27085	1.04841e-10	4.4014e-09
PA14_32100	3.37094	1.05179e-10	4.4014e-09
PA14_07010	3.00743	1.08983e-10	4.49647e-09
PA14_30600	2.99786	1.09184e-10	4.49647e-09
PA14_29530	3.02158	1.16154e-10	4.74583e-09
PA14_46800	3.24838	1.24803e-10	5.02518e-09
PA14_26810	2.84908	1.25268e-10	5.02518e-09
PA14_34270	3.41052	1.25896e-10	5.02518e-09
PA14_21940	2.3174	1.27597e-10	5.05422e-09
PA14_64720	3.39651	1.36472e-10	5.36481e-09
PA14_10200	3.08053	1.43021e-10	5.50124e-09
PA14_19520	3.35786	1.43156e-10	5.50124e-09
PA14_37690	2.41523	1.43478e-10	5.50124e-09
PA14_51460	4.15306	1.44184e-10	5.50124e-09
PA14_37560	2.67734	1.46085e-10	5.5331e-09
PA14_37870	3.08941	1.48447e-10	5.58183e-09
PA14_02370	2.79879	1.51751e-10	5.63304e-09
PA14_34750	3.12696	1.5198e-10	5.63304e-09
PA14_63960	3.17407	1.555e-10	5.72261e-09
PA14_29520	2.62676	1.5741e-10	5.75005e-09
PA14_64310	2.84246	1.58462e-10	5.75005e-09
PA14_29550	2.52667	1.64413e-10	5.92457e-09
PA14_64850	2.83607	1.75276e-10	6.27247e-09
PA14_57590	-2.31616	1.79077e-10	6.35176e-09
PA14_39820	2.81822	1.7994e-10	6.35176e-09
PA14_26210	2.3583	1.87299e-10	6.55197e-09
PA14_17820	2.87299	1.88137e-10	6.55197e-09
PA14_37850	3.62733	1.89721e-10	6.56308e-09
PA14_44190	2.96334	1.94131e-10	6.67117e-09
PA14_30040	2.3553	1.99393e-10	6.8069e-09
PA14_12180	2.848	2.19998e-10	7.46125e-09
PA14_20030	2.77497	2.25268e-10	7.54823e-09
PA14_17780	2.45287	2.25472e-10	7.54823e-09
PA14_71060	2.36901	2.3067e-10	7.67272e-09
PA14_11600	2.82151	2.32502e-10	7.6844e-09
PA14_11580	2.04951	2.39918e-10	7.83343e-09
PA14_48600	3.05866	2.4003e-10	7.83343e-09
PA14_62250	2.23953	2.81168e-10	9.11862e-09
PA14_11660	2.96735	3.15764e-10	1.0177e-08
PA14_27880	2.38992	3.26792e-10	1.04674e-08
PA14_64290	2.61949	3.51923e-10	1.12032e-08
PA14_39830	3.09907	3.56799e-10	1.12104e-08
PA14_55550	3.76114	3.57086e-10	1.12104e-08
PA14_24720	2.46286	3.59924e-10	1.12104e-08
PA14_55450	3.02965	3.65987e-10	1.13042e-08
PA14_33820	3.31656	3.68928e-10	1.13276e-08
PA14_07630	2.36728	3.79613e-10	1.15871e-08
PA14_37460	3.00572	3.99704e-10	1.2129e-08
PA14_12960	2.65542	4.03666e-10	1.2178e-08
PA14_10870	3.17593	4.10051e-10	1.22992e-08
PA14_46830	2.44534	4.18357e-10	1.24762e-08
PA14_02435	2.76975	4.3886e-10	1.29623e-08
PA14_55920	2.67743	4.39655e-10	1.29623e-08
PA14_39260	3.51087	4.64708e-10	1.36236e-08
PA14_46860	2.95491	4.73499e-10	1.38033e-08
PA14_21040	2.27701	4.80677e-10	1.39343e-08
PA14_65850	2.77931	4.92323e-10	1.41926e-08
PA14_02930	2.90856	5.02564e-10	1.44078e-08
PA14_47810	2.95182	5.37759e-10	1.5332e-08
PA14_36960	2.53509	5.5797e-10	1.58214e-08
PA14_53340	2.55088	5.66039e-10	1.59629e-08
PA14_21190	2.13501	5.75836e-10	1.61514e-08
PA14_37880	3.57858	6.28382e-10	1.75305e-08
PA14_32640	3.46272	6.47678e-10	1.79722e-08
PA14_53540	2.53978	6.71943e-10	1.85283e-08
PA14_17850	3.56458	6.7486e-10	1.85283e-08
PA14_36880	3.25676	7.26609e-10	1.98441e-08
PA14_29250	2.41871	7.73522e-10	2.10147e-08
PA14_12710	2.75527	7.78921e-10	2.10511e-08
PA14_34700	2.96954	7.98034e-10	2.14559e-08
PA14_18430	4.08781	8.04477e-10	2.15177e-08
PA14_38310	2.81747	8.74916e-10	2.30083e-08
PA14_29500	2.71222	8.79777e-10	2.30083e-08
PA14_09740	2.32091	8.79822e-10	2.30083e-08
PA14_55720	2.85546	8.82378e-10	2.30083e-08
PA14_41480	3.05492	9.02576e-10	2.34173e-08
PA14_71160	3.25232	9.36614e-10	2.41344e-08
PA14_21620	3.35983	9.39516e-10	2.41344e-08
PA14_34280	3.12051	9.46296e-10	2.41888e-08
PA14_47140	2.72162	9.85139e-10	2.50583e-08
PA14_47260	2.29622	1.01458e-09	2.56813e-08
PA14_60480	2.68362	1.05384e-09	2.65455e-08
PA14_22600	2.64587	1.06782e-09	2.65791e-08
PA14_01290	2.95283	1.07384e-09	2.65791e-08
PA14_47960	2.87975	1.07439e-09	2.65791e-08
PA14_48620	2.75522	1.07566e-09	2.65791e-08
PA14_54180	2.96412	1.08461e-09	2.66732e-08
PA14_11100	2.65854	1.09157e-09	2.67177e-08
PA14_72930	-2.45516	1.15551e-09	2.81499e-08
PA14_63620	3.17747	1.21486e-09	2.94576e-08
PA14_73040	2.53959	1.24549e-09	3.00597e-08
PA14_21090	2.68163	1.26231e-09	3.03248e-08
PA14_18470	4.30202	1.33163e-09	3.18426e-08
PA14_63800	2.72505	1.34729e-09	3.20693e-08
PA14_64700	3.18362	1.49614e-09	3.54291e-08
PA14_06930	2.14241	1.5021e-09	3.54291e-08
PA14_35430	3.29525	1.52576e-09	3.58243e-08
PA14_18565	2.93124	1.55008e-09	3.62313e-08
PA14_40230	2.81651	1.61056e-09	3.73673e-08
PA14_18450	2.31339	1.61308e-09	3.73673e-08
PA14_30740	2.3662	1.67493e-09	3.84584e-08
PA14_48590	3.43758	1.68066e-09	3.84584e-08
PA14_18510	4.2979	1.68242e-09	3.84584e-08
PA14_32220	3.01809	1.70044e-09	3.86999e-08
PA14_20370	3.97862	1.80344e-09	4.08649e-08
PA14_06180	3.17774	1.81169e-09	4.08733e-08
PA14_12820	2.669	1.85341e-09	4.16336e-08
PA14_62380	2.12473	1.93329e-09	4.32406e-08
PA14_29570	2.13976	1.95763e-09	4.35972e-08
PA14_40050	2.71569	1.98956e-09	4.41189e-08
PA14_34260	3.03786	2.17048e-09	4.78044e-08
PA14_55440	2.93324	2.17992e-09	4.78044e-08
PA14_17620	2.53536	2.1834e-09	4.78044e-08
PA14_03000	2.73278	2.21757e-09	4.83486e-08
PA14_55510	2.40138	2.29902e-09	4.99148e-08
PA14_22320	2.37871	2.3342e-09	5.04674e-08
PA14_57640	2.41538	2.48139e-09	5.34271e-08
PA14_29350	2.44034	2.53797e-09	5.44195e-08
PA14_14820	-2.25639	2.57843e-09	5.50595e-08
PA14_11050	3.06202	2.61257e-09	5.55599e-08
PA14_03050	2.79035	2.67067e-09	5.65638e-08
PA14_06160	2.44389	2.69049e-09	5.66703e-08
PA14_63640	2.76419	2.69755e-09	5.66703e-08
PA14_11120	2.27977	2.80691e-09	5.873e-08
PA14_12150	2.70137	2.84635e-09	5.93161e-08
PA14_21960	2.01981	2.8666e-09	5.94991e-08
PA14_16350	2.15317	2.91358e-09	6.02334e-08
PA14_02420	2.58557	2.95688e-09	6.0886e-08
PA14_71120	3.49933	3.08234e-09	6.32183e-08
PA14_02680	2.4982	3.22812e-09	6.59478e-08
PA14_20620	2.29654	3.25651e-09	6.62668e-08
PA14_17060	-2.25513	3.30441e-09	6.69788e-08
PA14_18820	3.61722	3.3307e-09	6.7249e-08
PA14_01320	2.35721	3.63773e-09	7.31634e-08
PA14_10750	2.22209	4.04062e-09	8.06415e-08
PA14_41250	-2.11781	4.13928e-09	8.19799e-08
PA14_64270	2.66578	4.36855e-09	8.58651e-08
PA14_08740	-2.36721	4.39941e-09	8.61453e-08
PA14_40240	2.84452	4.44929e-09	8.67946e-08
PA14_55560	2.33805	4.55857e-09	8.85933e-08
PA14_02700	2.67537	4.61285e-09	8.92328e-08
PA14_01870	2.39829	4.64142e-09	8.92328e-08
PA14_19570	2.72882	4.6477e-09	8.92328e-08
PA14_18780	2.54676	4.67519e-09	8.92328e-08
PA14_70980	2.80273	4.67745e-09	8.92328e-08
PA14_48380	2.82131	4.93978e-09	9.3892e-08
PA14_40040	2.0295	5.06481e-09	9.59172e-08
PA14_55340	3.29297	5.29442e-09	9.99008e-08
PA14_45980	2.35466	5.40557e-09	1.01262e-07
PA14_39630	2.95032	5.57283e-09	1.04019e-07
PA14_19830	2.52566	5.74848e-09	1.06913e-07
PA14_63680	2.67221	5.98816e-09	1.10973e-07
PA14_64770	2.54561	6.02649e-09	1.11286e-07
PA14_57580	-2.04661	6.06103e-09	1.11527e-07
PA14_55490	2.66886	6.09455e-09	1.11748e-07
PA14_55800	2.60228	6.25864e-09	1.14116e-07
PA14_36870	2.56875	6.26772e-09	1.14116e-07
PA14_26260	2.6414	6.45398e-09	1.16983e-07
PA14_71150	3.40887	6.48819e-09	1.16983e-07
PA14_02990	2.92359	6.49282e-09	1.16983e-07
PA14_15260	2.83424	6.65016e-09	1.19404e-07
PA14_49310	3.76162	6.68199e-09	1.19562e-07
PA14_23480	2.24598	6.75378e-09	1.20431e-07
PA14_26090	2.45565	6.99816e-09	1.24361e-07
PA14_27840	2.61808	7.17603e-09	1.27087e-07
PA14_22590	2.89651	7.2268e-09	1.27551e-07
PA14_55330	3.05129	7.25844e-09	1.27675e-07
PA14_67310	2.92747	7.9631e-09	1.39596e-07
PA14_06880	2.39238	8.13396e-09	1.42111e-07
PA14_13530	2.32177	8.33292e-09	1.45074e-07
PA14_39640	2.55329	8.35941e-09	1.45074e-07
PA14_47180	2.63095	8.42226e-09	1.45677e-07
PA14_47150	2.38737	8.87499e-09	1.52998e-07
PA14_32150	4.71635	8.95203e-09	1.53815e-07
PA14_35400	2.83359	9.92214e-09	1.69362e-07
PA14_28400	-2.58423	1.02244e-08	1.73949e-07
PA14_39750	2.41155	1.05454e-08	1.78824e-07
PA14_55480	2.76981	1.06454e-08	1.79932e-07
PA14_00360	2.25971	1.08968e-08	1.83583e-07
PA14_56910	2.04827	1.09389e-08	1.83695e-07
PA14_32530	-2.17041	1.15147e-08	1.92741e-07
PA14_39560	2.57723	1.16556e-08	1.94472e-07
PA14_01680	2.33403	1.1988e-08	1.99377e-07
PA14_11230	3.09627	1.20344e-08	1.99509e-07
PA14_55820	2.18001	1.24488e-08	2.05148e-07
PA14_24550	2.77222	1.24536e-08	2.05148e-07
PA14_34920	2.74872	1.25548e-08	2.06161e-07
PA14_71880	2.05754	1.26562e-08	2.0717e-07
PA14_09870	2.38723	1.31567e-08	2.14686e-07
PA14_33720	3.28222	1.36116e-08	2.2072e-07
PA14_05880	2.04512	1.53047e-08	2.47402e-07
PA14_40170	2.72413	1.57309e-08	2.53502e-07
PA14_07900	2.15729	1.62143e-08	2.60237e-07
PA14_03800	-2.07143	1.62491e-08	2.60237e-07
PA14_08680	-2.34086	1.63566e-08	2.61152e-07
PA14_15250	2.42411	1.88716e-08	2.97644e-07
PA14_23330	-2.16828	1.94876e-08	3.06428e-07
PA14_24480	2.53939	2.03901e-08	3.18687e-07
PA14_61170	2.48197	2.0554e-08	3.20285e-07
PA14_71140	3.00724	2.11649e-08	3.28817e-07
PA14_20420	2.58623	2.13091e-08	3.30069e-07
PA14_60570	-2.1335	2.14255e-08	3.30884e-07
PA14_39730	2.50673	2.19455e-08	3.36909e-07
PA14_47950	2.22506	2.25945e-08	3.45849e-07
PA14_63860	2.19992	2.28358e-08	3.47971e-07
PA14_29510	2.6577	2.28673e-08	3.47971e-07
PA14_64280	2.64697	2.30391e-08	3.49562e-07
PA14_15970	-2.18785	2.39259e-08	3.61958e-07
PA14_41750	2.35724	2.43086e-08	3.66678e-07
PA14_02630	2.59691	2.45698e-08	3.69544e-07
PA14_32740	2.33161	2.46994e-08	3.7042e-07
PA14_43730	2.28994	2.56529e-08	3.8361e-07
PA14_11000	2.31906	2.59827e-08	3.87425e-07
PA14_10350	2.67816	2.66588e-08	3.96368e-07
PA14_34770	2.4305	2.71404e-08	4.02375e-07
PA14_22700	2.68472	2.725e-08	4.0285e-07
PA14_73010	2.17154	2.74323e-08	4.04393e-07
PA14_18550	3.35565	2.79012e-08	4.08966e-07
PA14_02890	2.67269	2.79124e-08	4.08966e-07
PA14_21610	2.40161	2.7979e-08	4.08966e-07
PA14_17810	2.28177	2.81471e-08	4.10268e-07
PA14_71250	2.69976	2.88204e-08	4.18871e-07
PA14_49560	2.36026	2.88988e-08	4.18871e-07
PA14_71210	2.49931	3.1203e-08	4.49756e-07
PA14_18580	5.21598	3.15555e-08	4.53578e-07
PA14_61780	-2.13493	3.25064e-08	4.65955e-07
PA14_64790	2.52225	3.4447e-08	4.92316e-07
PA14_37010	2.95746	3.46047e-08	4.92316e-07
PA14_52230	2.23388	3.463e-08	4.92316e-07
PA14_39240	2.59855	3.61825e-08	5.12981e-07
PA14_20360	2.50112	3.63954e-08	5.14594e-07
PA14_52440	2.62265	3.65706e-08	5.15665e-07
PA14_48610	2.6381	3.6796e-08	5.17437e-07
PA14_39850	2.65712	3.77997e-08	5.28687e-07
PA14_02360	2.42683	3.80822e-08	5.31206e-07
PA14_36540	2.99272	3.82874e-08	5.32636e-07
PA14_61560	2.33216	4.15981e-08	5.77146e-07
PA14_17070	-2.19514	4.24311e-08	5.87134e-07
PA14_60460	-2.11262	4.30236e-08	5.93749e-07
PA14_64560	2.19622	4.32414e-08	5.95172e-07
PA14_54730	2.63955	4.42011e-08	6.06772e-07
PA14_57990	2.23142	4.51163e-08	6.177e-07
PA14_32160	4.60212	4.53645e-08	6.19464e-07
PA14_36830	2.64252	4.57865e-08	6.23586e-07
PA14_35050	2.59287	4.70822e-08	6.38821e-07
PA14_11140	2.03297	4.71514e-08	6.38821e-07
PA14_09010	-2.20858	5.00245e-08	6.75982e-07
PA14_00700	2.70423	5.04066e-08	6.79376e-07
PA14_36150	3.26141	5.2392e-08	7.02486e-07
PA14_40510	2.43891	5.28498e-08	7.06799e-07
PA14_34320	2.53644	5.30066e-08	7.07073e-07
PA14_61510	2.61486	5.32271e-08	7.08193e-07
PA14_33730	3.73507	5.44719e-08	7.22902e-07
PA14_06200	3.00393	5.47795e-08	7.25129e-07
PA14_63480	2.01481	5.54328e-08	7.3191e-07
PA14_41540	2.97679	5.9147e-08	7.78969e-07
PA14_52940	2.10423	6.39905e-08	8.40102e-07
PA14_63780	2.51046	6.41126e-08	8.40102e-07
PA14_63920	2.1861	6.48915e-08	8.48167e-07
PA14_51150	2.19837	6.66248e-08	8.67369e-07
PA14_34300	2.53122	6.6695e-08	8.67369e-07
PA14_64650	2.10618	6.70314e-08	8.69565e-07
PA14_02770	2.06262	6.86936e-08	8.88905e-07
PA14_32230	3.03157	6.93946e-08	8.95743e-07
PA14_19560	2.82816	6.99628e-08	9.00836e-07
PA14_66840	2.24846	7.02362e-08	9.02117e-07
PA14_39620	2.90336	7.13395e-08	9.11775e-07
PA14_18800	2.8477	7.18424e-08	9.15001e-07
PA14_37990	2.61254	7.19446e-08	9.15001e-07
PA14_54120	2.77161	7.49016e-08	9.5028e-07
PA14_47920	2.4816	7.88692e-08	9.96843e-07
PA14_34180	2.9023	7.8956e-08	9.96843e-07
PA14_55780	2.13536	8.19851e-08	1.03257e-06
PA14_03560	2.22419	8.24028e-08	1.03532e-06
PA14_73020	2.79652	8.40564e-08	1.05355e-06
PA14_48850	2.20146	8.60773e-08	1.07369e-06
PA14_00080	2.0297	8.6307e-08	1.07397e-06
PA14_11020	2.57807	8.86759e-08	1.10081e-06
PA14_34390	2.68367	8.92018e-08	1.1021e-06
PA14_73390	2.36821	8.92044e-08	1.1021e-06
PA14_02390	2.38292	8.98148e-08	1.107e-06
PA14_36680	2.43269	9.54357e-08	1.1735e-06
PA14_37550	2.86199	9.73985e-08	1.1948e-06
PA14_48300	2.22201	9.88673e-08	1.20996e-06
PA14_08810	-2.02703	1.00228e-07	1.22372e-06
PA14_23160	2.24776	1.01422e-07	1.23277e-06
PA14_13330	2.37591	1.01629e-07	1.23277e-06
PA14_23190	2.30638	1.01681e-07	1.23277e-06
PA14_32130	2.88479	1.14184e-07	1.37791e-06
PA14_01250	2.50957	1.17272e-07	1.41189e-06
PA14_40330	2.98045	1.18891e-07	1.42806e-06
PA14_33270	3.65551	1.2022e-07	1.4407e-06
PA14_12940	2.40064	1.20781e-07	1.44408e-06
PA14_39150	2.34181	1.23523e-07	1.47347e-06
PA14_47160	2.28306	1.25287e-07	1.49109e-06
PA14_29020	2.4237	1.28251e-07	1.5194e-06
PA14_64300	2.32517	1.36018e-07	1.60773e-06
PA14_08750	-2.07265	1.36791e-07	1.6132e-06
PA14_28510	2.39819	1.38977e-07	1.63526e-06
PA14_71230	2.09416	1.39889e-07	1.64227e-06
PA14_65180	-2.12539	1.40981e-07	1.65135e-06
PA14_57570	-2.08746	1.43503e-07	1.67712e-06
PA14_37650	2.18816	1.46345e-07	1.70648e-06
PA14_49050	2.52249	1.55071e-07	1.80418e-06
PA14_02330	2.24493	1.64003e-07	1.90383e-06
PA14_49620	2.43186	1.68875e-07	1.94731e-06
PA14_48000	3.26646	1.73029e-07	1.982e-06
PA14_32660	2.15751	1.818e-07	2.07332e-06
PA14_47300	2.22141	1.85824e-07	2.11457e-06
PA14_35380	2.4165	1.91232e-07	2.17134e-06
PA14_08720	-2.05377	1.97626e-07	2.2293e-06
PA14_02200	2.52278	1.9977e-07	2.24861e-06
PA14_43380	2.51614	2.02281e-07	2.26527e-06
PA14_61500	2.51514	2.0256e-07	2.26527e-06
PA14_21120	2.25556	2.05062e-07	2.28832e-06
PA14_61520	2.00833	2.07214e-07	2.29941e-06
PA14_08990	-2.01827	2.07535e-07	2.29941e-06
PA14_00230	2.48704	2.07829e-07	2.29941e-06
PA14_36360	3.10225	2.15098e-07	2.37477e-06
PA14_39230	2.35124	2.20127e-07	2.42e-06
PA14_34580	2.64123	2.2845e-07	2.50618e-06
PA14_36130	3.13702	2.3041e-07	2.52236e-06
PA14_09710	2.05593	2.32729e-07	2.54238e-06
PA14_06270	2.24117	2.39406e-07	2.59891e-06
PA14_61880	2.07975	2.45357e-07	2.65795e-06
PA14_55860	2.15045	2.50769e-07	2.71091e-06
PA14_16010	2.23782	2.51309e-07	2.71111e-06
PA14_40320	2.41325	2.64459e-07	2.84116e-06
PA14_42000	2.85203	2.71434e-07	2.91006e-06
PA14_09000	-2.02625	2.73461e-07	2.92575e-06
PA14_34360	2.66548	2.74879e-07	2.93252e-06
PA14_48570	2.23999	2.75224e-07	2.93252e-06
PA14_34730	2.31818	2.85729e-07	3.03822e-06
PA14_71200	2.19383	2.92539e-07	3.10427e-06
PA14_20400	2.22995	2.97334e-07	3.14003e-06
PA14_40250	2.31119	2.97725e-07	3.14003e-06
PA14_42050	2.48973	3.42756e-07	3.60033e-06
PA14_19920	2.53968	3.45644e-07	3.61603e-06
PA14_27270	2.1626	3.56031e-07	3.7172e-06
PA14_48350	2.34218	3.75927e-07	3.90137e-06
PA14_55540	2.22366	3.85994e-07	3.97429e-06
PA14_69760	2.39081	3.86011e-07	3.97429e-06
PA14_10440	2.46748	3.88021e-07	3.98701e-06
PA14_53870	2.23704	3.90029e-07	3.99972e-06
PA14_26450	2.07465	3.98809e-07	4.08169e-06
PA14_63700	2.47018	4.17197e-07	4.26148e-06
PA14_41560	2.12202	4.25026e-07	4.33293e-06
PA14_18790	2.43957	4.29854e-07	4.37355e-06
PA14_47210	2.02612	4.42095e-07	4.4893e-06
PA14_09930	2.69134	4.58289e-07	4.62658e-06
PA14_37100	2.42138	4.64668e-07	4.68187e-06
PA14_10240	2.67134	4.88827e-07	4.91574e-06
PA14_01900	2.13085	4.94106e-07	4.95922e-06
PA14_41500	2.9948	4.97114e-07	4.97978e-06
PA14_18380	4.3071	5.07762e-07	5.07665e-06
PA14_52800	-2.54523	5.17605e-07	5.1651e-06
PA14_17860	2.01642	5.22249e-07	5.20144e-06
PA14_63750	2.13199	5.49597e-07	5.44248e-06
PA14_69170	2.02506	5.53453e-07	5.47023e-06
PA14_55520	2.81548	5.61049e-07	5.53476e-06
PA14_03770	2.78789	5.62209e-07	5.53568e-06
PA14_40900	2.41056	5.74339e-07	5.6444e-06
PA14_16140	-2.56946	5.77509e-07	5.66483e-06
PA14_63500	2.10267	5.79131e-07	5.67002e-06
PA14_36090	3.64034	6.10426e-07	5.95394e-06
PA14_11590	2.03754	6.19122e-07	6.02744e-06
PA14_36480	2.67519	6.25574e-07	6.07885e-06
PA14_26020	4.23237	6.53426e-07	6.31402e-06
PA14_08790	-2.09459	6.65481e-07	6.41118e-06
PA14_27400	2.11544	6.65952e-07	6.41118e-06
PA14_03550	2.20326	6.73597e-07	6.46081e-06
PA14_36810	2.68875	6.87447e-07	6.56936e-06
PA14_09960	2.1117	7.09496e-07	6.7676e-06
PA14_18810	2.96387	7.295e-07	6.94284e-06
PA14_65150	-2.00675	7.30543e-07	6.94284e-06
PA14_36120	2.75525	7.46326e-07	7.06695e-06
PA14_39220	2.69445	7.56159e-07	7.14701e-06
PA14_02760	2.09976	7.629e-07	7.19761e-06
PA14_16150	-2.67091	7.81039e-07	7.35537e-06
PA14_64870	2.11436	8.24965e-07	7.72697e-06
PA14_02900	2.83752	8.45515e-07	7.89096e-06
PA14_63190	2.03887	8.57218e-07	7.98583e-06
PA14_33990	2.54891	8.6301e-07	8.01102e-06
PA14_36760	2.35132	9.14279e-07	8.45668e-06
PA14_55300	2.75898	9.36523e-07	8.61635e-06
PA14_39590	2.01805	1.04197e-06	9.55264e-06
PA14_44520	2.40012	1.04886e-06	9.59878e-06
PA14_71340	2.25529	1.05204e-06	9.59878e-06
PA14_10280	2.44296	1.0567e-06	9.60653e-06
PA14_23530	2.15793	1.05711e-06	9.60653e-06
PA14_02970	2.0368	1.06108e-06	9.62045e-06
PA14_02640	2.04487	1.18169e-06	1.06455e-05
PA14_19540	2.30633	1.23577e-06	1.11134e-05
PA14_33260	3.40526	1.30137e-06	1.16831e-05
PA14_10210	2.23937	1.30836e-06	1.17053e-05
PA14_34350	2.06794	1.3273e-06	1.18543e-05
PA14_66530	2.10509	1.35464e-06	1.20777e-05
PA14_73000	2.20104	1.37204e-06	1.22013e-05
PA14_17880	2.02429	1.46731e-06	1.30152e-05
PA14_27420	2.42878	1.48258e-06	1.31282e-05
PA14_28080	2.47696	1.48915e-06	1.31638e-05
PA14_18520	3.28921	1.49261e-06	1.3172e-05
PA14_32110	2.00083	1.61663e-06	1.41462e-05
PA14_34190	2.7182	1.73536e-06	1.51595e-05
PA14_64800	2.36809	1.7421e-06	1.51929e-05
PA14_58000	2.25375	1.7796e-06	1.54939e-05
PA14_36170	2.95413	1.79162e-06	1.55724e-05
PA14_20270	2.04922	1.80778e-06	1.56343e-05
PA14_55470	2.25707	1.83844e-06	1.5873e-05
PA14_71280	2.18301	1.84829e-06	1.59315e-05
PA14_34870	4.33964	1.87284e-06	1.61164e-05
PA14_56750	2.16855	1.95741e-06	1.67884e-05
PA14_39020	2.35717	1.99896e-06	1.71165e-05
PA14_58040	2.40206	2.04229e-06	1.74014e-05
PA14_18480	3.52114	2.09522e-06	1.7819e-05
PA14_36910	2.29532	2.09817e-06	1.7819e-05
PA14_30520	2.72458	2.1394e-06	1.81099e-05
PA14_69740	2.16195	2.16542e-06	1.83002e-05
PA14_55840	2.20559	2.33419e-06	1.96307e-05
PA14_43400	2.67686	2.34872e-06	1.97209e-05
PA14_45910	2.63928	2.38293e-06	1.99115e-05
PA14_34790	2.34648	2.64184e-06	2.19688e-05
PA14_69925	2.00189	2.72761e-06	2.26095e-05
PA14_33910	2.29975	3.01214e-06	2.48095e-05
PA14_66520	2.18977	3.20255e-06	2.6336e-05
PA14_62350	4.18028	3.41275e-06	2.79318e-05
PA14_47940	2.13995	3.42479e-06	2.79405e-05
PA14_19990	2.16746	3.59368e-06	2.91825e-05
PA14_03100	3.24595	3.88601e-06	3.13114e-05
PA14_52880	2.65527	4.05186e-06	3.24461e-05
PA14_37980	2.14857	4.08529e-06	3.26132e-05
PA14_52810	2.18169	4.15561e-06	3.31236e-05
PA14_37420	2.12467	4.42804e-06	3.5187e-05
PA14_44340	-2.1856	4.59241e-06	3.63262e-05
PA14_48550	2.0995	4.63813e-06	3.66321e-05
PA14_05890	2.11376	4.70372e-06	3.69917e-05
PA14_22570	-2.4515	4.70489e-06	3.69917e-05
PA14_10990	2.0647	4.70505e-06	3.69917e-05
PA14_08730	-2.0159	5.12308e-06	4.00356e-05
PA14_19270	2.50561	5.18553e-06	4.0402e-05
PA14_10370	2.61365	5.25193e-06	4.07968e-05
PA14_33280	2.69715	5.41916e-06	4.19076e-05
PA14_39970	4.49739	5.8466e-06	4.50787e-05
PA14_36390	2.43343	6.0805e-06	4.68127e-05
PA14_10900	2.10202	6.5368e-06	4.9955e-05
PA14_55430	2.28886	6.92988e-06	5.24951e-05
PA14_11210	2.15409	6.94136e-06	5.25054e-05
PA14_55940	3.38222	7.40541e-06	5.5934e-05
PA14_35330	2.24375	7.48102e-06	5.6423e-05
PA14_42300	-2.91636	8.01797e-06	5.995e-05
PA14_36890	2.43968	8.2165e-06	6.12578e-05
PA14_34200	2.24098	8.28412e-06	6.1585e-05
PA14_36370	2.19737	8.86037e-06	6.54935e-05
PA14_42430	-2.52843	8.92133e-06	6.58503e-05
PA14_36690	2.30371	9.24459e-06	6.80428e-05
PA14_00650	3.37747	9.43264e-06	6.91327e-05
PA14_00820	-2.36488	9.45617e-06	6.92074e-05
PA14_24510	2.20857	9.66808e-06	7.06587e-05
PA14_51090	2.04669	9.84431e-06	7.18454e-05
PA14_26070	2.11827	1.01174e-05	7.37351e-05
PA14_01910	2.09463	1.01383e-05	7.37834e-05
PA14_30540	2.625	1.02183e-05	7.42618e-05
PA14_35150	2.21543	1.02953e-05	7.47168e-05
PA14_20240	2.08998	1.04734e-05	7.59026e-05
PA14_17610	2.03549	1.13717e-05	8.15022e-05
PA14_33740	2.89875	1.37157e-05	9.70952e-05
PA14_02190	2.10659	1.37582e-05	9.71307e-05
PA14_10950	2.10615	1.392e-05	9.80065e-05
PA14_33410	2.57634	1.42111e-05	9.97425e-05
PA14_32190	2.9845	1.53294e-05	0.000106841
PA14_50520	-2.11902	1.53394e-05	0.000106841
PA14_05550	-2.49477	1.65177e-05	0.000113976
PA14_09880	2.21237	1.77332e-05	0.000121556
PA14_71490	2.30075	1.82313e-05	0.000124805
PA14_42440	-3.19035	1.83094e-05	0.000125175
PA14_18410	3.81221	2.02588e-05	0.000137236
PA14_38900	2.18212	2.09225e-05	0.000141179
PA14_10230	2.02996	2.17131e-05	0.000145945
PA14_34130	2.07397	2.38044e-05	0.000159052
PA14_33510	2.79912	2.38164e-05	0.000159052
PA14_36990	2.55544	2.44322e-05	0.000162955
PA14_48640	2.01468	2.56855e-05	0.00017022
PA14_55320	2.39147	2.76374e-05	0.000181787
PA14_05770	2.08467	2.96079e-05	0.000193252
PA14_48280	2.05604	2.98924e-05	0.000194864
PA14_42460	-3.06323	3.32378e-05	0.000214783
PA14_39960	3.95147	3.552e-05	0.000228083
PA14_11150	2.05308	3.56036e-05	0.000228083
PA14_26050	2.12334	3.5965e-05	0.00022983
PA14_36080	2.76484	3.80809e-05	0.00024227
PA14_49850	-2.17798	3.87424e-05	0.000245763
PA14_36700	2.22207	4.05691e-05	0.000256411
PA14_36670	2.08334	4.13945e-05	0.000260991
PA14_37780	2.279	4.17493e-05	0.00026259
PA14_55930	2.27251	4.44376e-05	0.000278823
PA14_44350	-2.26772	4.45464e-05	0.000279169
PA14_49750	2.37848	4.48101e-05	0.000280144
PA14_37510	2.20018	4.85331e-05	0.000301602
PA14_10610	2.08193	5.30817e-05	0.000327906
PA14_35460	2.34073	5.73564e-05	0.000350144
PA14_55290	2.44917	5.83667e-05	0.000355058
PA14_37470	2.17233	5.8675e-05	0.000356099
PA14_54700	2.00194	5.96743e-05	0.00036174
PA14_47970	2.17742	6.51444e-05	0.000391697
PA14_19720	2.057	6.5463e-05	0.000393094
PA14_31620	2.2293	6.60956e-05	0.000396039
PA14_68260	-2.14359	7.19558e-05	0.000428186
PA14_36050	2.49019	7.36032e-05	0.000436488
PA14_55460	2.25856	7.92547e-05	0.000468931
PA14_36820	3.08153	8.0277e-05	0.000472823
PA14_10170	2.46166	8.04996e-05	0.000473597
PA14_36375	2.41627	8.27725e-05	0.000485867
PA14_33500	2.50849	8.34148e-05	0.000488532
PA14_42450	-2.95456	8.4367e-05	0.00049283
PA14_30460	2.22446	8.44336e-05	0.00049283
PA14_36630	2.25808	8.94633e-05	0.000519849
PA14_35390	2.04748	8.98877e-05	0.000521731
PA14_15070	-2.08903	9.01762e-05	0.00052282
PA14_33480	2.34163	9.55526e-05	0.000549023
PA14_54150	-2.32852	9.56479e-05	0.000549023
PA14_05530	-2.19842	9.6266e-05	0.000551581
PA14_37790	2.12393	0.00010326	0.000589028
PA14_37900	2.45888	0.000105043	0.000597664
PA14_47390	2.07826	0.000108051	0.00061276
PA14_37000	2.52672	0.000116408	0.000655854
PA14_64120	2.26589	0.000119942	0.00067503
PA14_36770	2.05394	0.000133208	0.000744843
PA14_44360	-2.10067	0.00013624	0.000756097
PA14_41490	2.05315	0.00013846	0.000765143
PA14_19910	2.32856	0.000139885	0.000772194
PA14_34010	2.13102	0.00015471	0.000845933
PA14_37030	2.03151	0.000158367	0.000864109
PA14_40310	2.63707	0.000165126	0.000897215
PA14_01040	-2.03443	0.000172726	0.00093168
PA14_42480	-2.90983	0.000178962	0.000960327
PA14_36070	2.57117	0.000182315	0.000975289
PA14_20610	2.20114	0.000192966	0.00102697
PA14_32240	2.40355	0.000197434	0.00104539
PA14_06660	-2.22767	0.000222912	0.00116602
PA14_42380	-2.19405	0.000247889	0.0012799
PA14_26060	2.59084	0.000249694	0.00128794
PA14_19480	2.14369	0.000253367	0.0013025
PA14_09660	-2.06491	0.0002623	0.00134494
PA14_19900	2.08631	0.000268465	0.00137383
PA14_33710	2.26009	0.000274428	0.0014002
PA14_43405	2.27443	0.000275159	0.00140255
PA14_51070	2.17606	0.000304224	0.00153562
PA14_36980	2.11164	0.000322579	0.00161726
PA14_37760	2.13117	0.00033052	0.00165069
PA14_37745	3.13565	0.000394574	0.0019446
PA14_37770	2.53626	0.000462584	0.00223913
PA14_36780	2.03906	0.0004678	0.00225806
PA14_52850	2.12887	0.000469666	0.00226496
PA14_54750	2.01552	0.00050009	0.0023983
PA14_60700	-2.23245	0.000527851	0.00252444
PA14_36520	2.4043	0.000564563	0.0026901
PA14_42520	-2.45827	0.000606091	0.00286691
PA14_32140	2.89424	0.000681205	0.00317875
PA14_01030	-2.00613	0.000898183	0.00405629
PA14_30470	2.03758	0.000914217	0.00411081
PA14_06700	-2.04586	0.000919916	0.00412571
PA14_06730	-2.34309	0.000982077	0.00435928
PA14_10380	2.61737	0.00100869	0.00446976
PA14_61380	2.12015	0.00104165	0.00460402
PA14_20200	-2.62602	0.00122318	0.0053025
PA14_54170	-2.45202	0.00125383	0.00542175
PA14_51880	-2.40519	0.00134495	0.00578208
PA14_22980	-2.00751	0.00146642	0.00622179
PA14_52890	2.04352	0.00147837	0.00626738
PA14_40290	2.21341	0.00148924	0.00630316
PA14_33520	2.10061	0.00182782	0.00760589
PA14_55280	2.02399	0.00187073	0.00774947
PA14_36110	2.01604	0.00187378	0.00775362
PA14_33600	2.2847	0.00189898	0.00782671
PA14_31970	2.25037	0.00199341	0.00817046
PA14_01140	-2.403	0.00212696	0.00862922
PA14_06740	-2.37235	0.00219353	0.00886467
PA14_42550	-2.29323	0.00219616	0.00886839

[truncated: 31 more sheets: PA14_16500, PA14_20820, PA14_21190, PA14_21870, PA14_23130, PA14_26970, PA14_30830, PA14_31330, PA14_36260, PA14_36990, PA14_37690, PA14_40570, PA14_42220, PA14_45930, PA14_49160, PA14_49890, PA14_50060, PA14_53140, PA14_53310, PA14_56280 …]
