# Supplementary material for: Challenges in using transcriptome data to study the c-di-GMP signaling network in Pseudomonas aeruginosa clinical isolates
Source: FEMS Microbes. 2023 Jul 18;4:xtad012. doi: 10.1093/femsmc/xtad012 (PMC10411656; doi:10.1093/femsmc/xtad012)
Supplement: xtad012_Supplemental_Files [file xtad012_supplemental_files.zip › Table_S5_revision_310523.xlsx]

## Sheet: info
Supplementary table S5 Differentially regulated genes between groups of clinical isolates that express the three genes encoding the sigma factors RpoS, RpoN and AlgU at high versus low levels. For the comparison a cut-off was set at an FDR of 0.01.
gene	threshold				strains_high	strains_low
	pvalue 0.05	FDR 0.1	FDR 0.05	FDR 0.01
PA14_17480 (rpoS)	575	575	573	568	CH2724;F2000;ESP068;CH5688;F1800;F1741;PSAE1642;MHH17247;F2005;PSAE1647;ESP032;F2093;ESP033;CH5462;MHH15015;ESP069;ESP015	ZG314777;F2165;F2137;ESP043;F2230;F2045;ZG316704;MHH17767;CH2713;CH4745;F1763;ESP022;CH5591;CH4591;CH5432;F2234;ESP038
PA14_57940 (rpoN)	587	584	580	568	F1764;ESP070;CH5638;CH5464;F1862;ESP012;ESP073;MS5;ESP074;ESP015;ESP013;ESP067;ESP069;F1864;F1800;ESP009;F2128	ESP039;F2230;M70646050;ZG314777;CF592_Iso2;F2165;ESP043;ZG316722;ESP003;ESP022;ZG302451;F2137;ESP011;ZG205710;ESP040;ESP047;MHH0147
PA14_54430 (algU)	332	299	238	110	M70565254;MS5;CH3484;CH4780;CH4733;MHH0147;M70564993;MHH1883	ESP043;CF592_Iso2;PSAE1641;F2230;F2045;M70646050;ZG302451;ZG205710

## Sheet: PA14_17480
Locus_Tag	gene	logFC	PValue	FDR
PA14_17480	rpoS	3.33872	1.21185e-18	6.28826e-15
PA14_34810		3.58373	4.95024e-16	1.28434e-12
PA14_16250	lasB	5.66524	2.72638e-15	4.71574e-12
PA14_61380		3.54587	5.85386e-15	7.59391e-12
PA14_60960		4.18376	1.48818e-14	1.43033e-11
PA14_51360	phnA	4.63489	1.65388e-14	1.43033e-11
PA14_17640	potA	-2.62436	4.32416e-14	2.94736e-11
PA14_70340	sphB	-3.72277	5.26269e-14	2.94736e-11
PA14_51390	pqsD	4.0923	5.56263e-14	2.94736e-11
PA14_20040	hasE	-3.8647	5.68001e-14	2.94736e-11
PA14_48060	aprA	4.10612	8.06067e-14	3.80244e-11
PA14_51420	pqsB	4.17825	9.63288e-14	4.16542e-11
PA14_10170	fepB	-3.42117	1.10776e-13	4.42165e-11
PA14_55550		-3.65173	1.3328e-13	4.60985e-11
PA14_51430	pqsA	3.76371	1.34504e-13	4.60985e-11
PA14_17850		-3.87853	1.42142e-13	4.60985e-11
PA14_51380	pqsE	4.0145	1.95381e-13	5.9637e-11
PA14_30580		3.2248	2.26314e-13	6.52413e-11
PA14_03050	pobA	-2.61005	4.01247e-13	1.09583e-10
PA14_02720		-2.99047	4.91527e-13	1.27527e-10
PA14_37530		-2.9649	6.44819e-13	1.58198e-10
PA14_17470		2.82331	6.70716e-13	1.58198e-10
PA14_64550		-2.56102	7.27663e-13	1.64167e-10
PA14_51410	pqsC	3.62098	7.88705e-13	1.66048e-10
PA14_01670		-3.26991	8.19155e-13	1.66048e-10
PA14_09870	eftM	-2.36662	8.79086e-13	1.66048e-10
PA14_63800	mgtA	-2.55964	8.79993e-13	1.66048e-10
PA14_63170		2.6843	9.62211e-13	1.66048e-10
PA14_21030		4.75212	9.75612e-13	1.66048e-10
PA14_21620	oprP	-2.8719	9.77364e-13	1.66048e-10
PA14_07680		3.47012	9.91999e-13	1.66048e-10
PA14_22700		-2.88621	1.1895e-12	1.92885e-10
PA14_64460		3.91175	1.24363e-12	1.95551e-10
PA14_50880		4.32714	1.5136e-12	2.31003e-10
PA14_30200	cspD	2.81628	1.76557e-12	2.61759e-10
PA14_21410	phoA	-2.75022	2.03911e-12	2.93915e-10
PA14_55810		3.09143	2.63626e-12	3.54394e-10
PA14_34840		3.11832	2.67337e-12	3.54394e-10
PA14_55390		-3.59188	2.72418e-12	3.54394e-10
PA14_03760		-2.87983	2.73189e-12	3.54394e-10
PA14_26850		-2.81419	2.82492e-12	3.57525e-10
PA14_45050	pykF	-2.67048	3.23958e-12	4.00243e-10
PA14_02260		3.26303	3.88847e-12	4.69238e-10
PA14_23980	xcpP	2.25158	4.13645e-12	4.8782e-10
PA14_49570		-2.71226	4.38411e-12	5.05537e-10
PA14_30820		3.41458	4.53809e-12	5.11916e-10
PA14_63640	fadH2	-2.65394	5.7743e-12	6.37507e-10
PA14_58890		-3.01192	6.28117e-12	6.79021e-10
PA14_53250	cpbD	4.35451	6.59048e-12	6.97918e-10
PA14_19510		-3.29736	6.9249e-12	7.04268e-10
PA14_02900	pcaK	-3.00515	7.13672e-12	7.04268e-10
PA14_41480	nasS	-3.07216	7.1388e-12	7.04268e-10
PA14_20330	phnE	-3.05106	7.19333e-12	7.04268e-10
PA14_70310	sphD	-2.82573	7.78648e-12	7.48223e-10
PA14_37880	sppA	-3.37377	9.04676e-12	8.53521e-10
PA14_26020		5.07877	9.61434e-12	8.90872e-10
PA14_73050		-3.02748	1.03483e-11	9.29857e-10
PA14_43040	hsiB2	4.21302	1.03935e-11	9.29857e-10
PA14_56730		2.84783	1.12905e-11	9.92993e-10
PA14_29540		-2.821	1.28694e-11	1.11299e-09
PA14_37900	sppR	-2.68672	1.38273e-11	1.1741e-09
PA14_10560		4.57549	1.40734e-11	1.1741e-09
PA14_07660		2.98905	1.44067e-11	1.1741e-09
PA14_49220	napF	3.46193	1.44811e-11	1.1741e-09
PA14_71210		-2.35448	1.58819e-11	1.26786e-09
PA14_11090	cupB4	-2.71343	1.87663e-11	1.47543e-09
PA14_10540		3.92912	1.91181e-11	1.48065e-09
PA14_10750		-2.35482	2.07744e-11	1.58527e-09
PA14_49250	napA	2.75712	2.35824e-11	1.75449e-09
PA14_26090		-2.26435	2.36682e-11	1.75449e-09
PA14_20000		-2.7208	2.61981e-11	1.91467e-09
PA14_45950	rsaL	5.79564	2.80309e-11	2.02017e-09
PA14_02230	cheW	2.65099	3.04369e-11	2.14825e-09
PA14_41510	nasA	-2.75681	3.06361e-11	2.14825e-09
PA14_12150		-2.70739	3.50853e-11	2.40243e-09
PA14_09980	dkgB	-2.76846	3.52178e-11	2.40243e-09
PA14_55360	exbB2	-2.82404	4.29959e-11	2.86033e-09
PA14_63700		-2.75029	4.48587e-11	2.94648e-09
PA14_64770	mdlC	-2.51	4.71128e-11	3.05586e-09
PA14_02060		-2.50343	5.14509e-11	3.29604e-09
PA14_07010		-2.63665	5.29589e-11	3.32282e-09
PA14_02220		2.91169	5.3365e-11	3.32282e-09
PA14_13390		3.03504	5.37901e-11	3.32282e-09
PA14_33270	pvdG	-3.14961	5.59383e-11	3.37356e-09
PA14_11660	aqpZ	-2.53906	5.63197e-11	3.37356e-09
PA14_55450	hxcQ	-2.74697	5.71288e-11	3.37356e-09
PA14_47390		-3.15955	5.7212e-11	3.37356e-09
PA14_34830		2.83058	6.2449e-11	3.61919e-09
PA14_02435		-2.46494	6.3045e-11	3.61919e-09
PA14_11070	cupB2	-3.21546	6.34702e-11	3.61919e-09
PA14_49230	napD	2.8539	6.5572e-11	3.6984e-09
PA14_47140		-2.36254	8.24641e-11	4.57196e-09
PA14_20370	phnH	-3.59384	8.28222e-11	4.57196e-09
PA14_10550		3.56266	8.92641e-11	4.8757e-09
PA14_19500		-3.05192	9.19912e-11	4.97232e-09
PA14_02930		-2.80133	9.34164e-11	4.99729e-09
PA14_64790		-2.76524	9.47996e-11	5.01954e-09
PA14_61050	mscL	2.20835	1.05681e-10	5.52774e-09
PA14_40330		-3.21823	1.06528e-10	5.52774e-09
PA14_39820		-2.5698	1.19293e-10	6.12885e-09
PA14_34360	mtlD	-2.63431	1.25793e-10	6.39941e-09
PA14_55330		-2.47828	1.28709e-10	6.48418e-09
PA14_03000		-2.47209	1.33725e-10	6.61395e-09
PA14_71110		-3.34883	1.33977e-10	6.61395e-09
PA14_02410		-2.50492	1.35109e-10	6.61395e-09
PA14_21110	plcN	-2.324	1.3772e-10	6.67877e-09
PA14_14100		2.26921	1.48599e-10	7.08566e-09
PA14_01330		2.6332	1.48841e-10	7.08566e-09
PA14_41530	nirB	-2.96145	1.51613e-10	7.15198e-09
PA14_64310		-2.46909	1.58689e-10	7.41834e-09
PA14_63620	lipC	-2.36175	1.64316e-10	7.57601e-09
PA14_17610	potD	-2.50805	1.64981e-10	7.57601e-09
PA14_55380		-2.92681	1.70082e-10	7.74173e-09
PA14_54180		-2.45755	1.73049e-10	7.80826e-09
PA14_04250		-2.69667	1.87268e-10	8.3146e-09
PA14_45030		-2.62868	1.8819e-10	8.3146e-09
PA14_43050	hsiA2	3.48859	1.89077e-10	8.3146e-09
PA14_18780		-2.44119	1.99139e-10	8.68345e-09
PA14_64720		-2.93851	2.02926e-10	8.77485e-09
PA14_32750		-2.81245	2.23094e-10	9.56722e-09
PA14_16260		3.08864	2.27821e-10	9.68988e-09
PA14_01490		5.13869	2.38507e-10	1.00619e-08
PA14_51350	phnB	3.26758	2.58068e-10	1.07993e-08
PA14_17630	potB	-2.04071	2.65494e-10	1.10212e-08
PA14_20030	hasD	-2.62249	2.68121e-10	1.10419e-08
PA14_10870		-2.67468	2.70959e-10	1.10709e-08
PA14_20390	phnJ	-2.74001	3.03999e-10	1.23238e-08
PA14_15260		-3.17333	3.30545e-10	1.32961e-08
PA14_12960		-2.41724	3.38773e-10	1.35222e-08
PA14_40180		2.33844	3.54308e-10	1.39121e-08
PA14_37560		-2.43602	3.5566e-10	1.39121e-08
PA14_40290	lasA	2.98682	3.56582e-10	1.39121e-08
PA14_37850	sppC	-3.03977	3.68635e-10	1.41892e-08
PA14_18790		-2.39352	3.69154e-10	1.41892e-08
PA14_19870	ldh	3.12371	3.93473e-10	1.50127e-08
PA14_35540	bkdR	2.20692	3.99442e-10	1.51292e-08
PA14_13380		2.97841	4.22621e-10	1.58911e-08
PA14_03770	speB1	-2.78765	4.45406e-10	1.66274e-08
PA14_49610		-2.68316	4.69512e-10	1.74021e-08
PA14_15270		-2.74748	4.77855e-10	1.75858e-08
PA14_34820		2.5482	5.53066e-10	2.02103e-08
PA14_26060		4.4746	5.75393e-10	2.08013e-08
PA14_26230	hisQ	-2.35591	5.77257e-10	2.08013e-08
PA14_11050		-2.39631	6.79561e-10	2.41523e-08
PA14_24710		-2.49333	6.84603e-10	2.4166e-08
PA14_63960	cntO	-2.52779	7.04473e-10	2.46994e-08
PA14_52440		-2.99458	7.12885e-10	2.48266e-08
PA14_71150		-3.22213	7.46027e-10	2.58076e-08
PA14_01680		-2.14839	8.16677e-10	2.79707e-08
PA14_55340	exbD2	-2.78264	8.19339e-10	2.79707e-08
PA14_40320	xqhA	-2.314	8.37542e-10	2.84053e-08
PA14_11620		-2.6118	8.62592e-10	2.90649e-08
PA14_23530		-2.5912	8.68227e-10	2.9066e-08
PA14_31820		-2.19176	8.76103e-10	2.91416e-08
PA14_20320	phnD	-2.54279	8.94449e-10	2.95624e-08
PA14_38860	exaA	-2.30106	9.20342e-10	3.007e-08
PA14_39000		-2.89661	9.21397e-10	3.007e-08
PA14_37470		-2.62896	1.04441e-09	3.38715e-08
PA14_06880		-2.19521	1.08646e-09	3.50164e-08
PA14_10200		-2.59175	1.15923e-09	3.71311e-08
PA14_17820		-2.62228	1.20997e-09	3.84673e-08
PA14_19570		-2.61635	1.21577e-09	3.84673e-08
PA14_12820		-2.29206	1.27342e-09	4.00471e-08
PA14_19560	ssuD	-2.89498	1.30169e-09	4.06895e-08
PA14_51460	cupC2	-3.33139	1.52526e-09	4.73926e-08
PA14_65850		-2.38836	1.56962e-09	4.84807e-08
PA14_24040	xcpU	2.31704	1.66106e-09	5.10014e-08
PA14_30630	pqsH	2.27499	1.67747e-09	5.10581e-08
PA14_55440	hxcR	-2.99897	1.90974e-09	5.76143e-08
PA14_37710	fusA2	2.29105	1.92236e-09	5.76596e-08
PA14_30620		2.24112	2.06574e-09	6.16041e-08
PA14_37460		-2.46323	2.3051e-09	6.83496e-08
PA14_54120		-2.65067	2.36909e-09	6.98477e-08
PA14_24780		-2.59597	2.4633e-09	7.22152e-08
PA14_68940		3.50605	2.50226e-09	7.2945e-08
PA14_06180		-2.96066	2.57405e-09	7.46187e-08
PA14_02700		-2.21949	2.60531e-09	7.51053e-08
PA14_04010		2.35384	2.88515e-09	8.2713e-08
PA14_31620		-2.3311	2.93589e-09	8.37052e-08
PA14_13130		2.95501	2.96461e-09	8.40621e-08
PA14_38310		-2.24567	3.2755e-09	9.23726e-08
PA14_64700		-2.81532	3.33707e-09	9.36003e-08
PA14_64290		-2.14174	3.35648e-09	9.36386e-08
PA14_02890		-2.55462	3.47751e-09	9.64962e-08
PA14_11230		-2.99559	3.79604e-09	1.04775e-07
PA14_26240	hisJ	-2.56919	3.8229e-09	1.04958e-07
PA14_63710		-3.09016	3.85671e-09	1.05329e-07
PA14_06000		2.66472	3.96782e-09	1.07796e-07
PA14_71160		-2.70356	4.30772e-09	1.16421e-07
PA14_34270		-2.76713	4.38881e-09	1.17586e-07
PA14_39830		-2.5786	4.39617e-09	1.17586e-07
PA14_33410		-2.43509	4.98827e-09	1.32062e-07
PA14_00230		-2.74471	5.09546e-09	1.34215e-07
PA14_64270		-2.33102	5.28232e-09	1.38434e-07
PA14_17620	potC	-2.2125	5.50426e-09	1.43526e-07
PA14_43380	kdpB	-2.45735	5.62789e-09	1.46016e-07
PA14_37870	sppB	-2.54478	5.67284e-09	1.46449e-07
PA14_02640		-2.17832	5.79335e-09	1.4882e-07
PA14_20350	phnF	-2.57435	6.53434e-09	1.67028e-07
PA14_42050		-2.47111	6.81723e-09	1.73405e-07
PA14_48000		-2.77494	7.07773e-09	1.78371e-07
PA14_01870		-2.14261	7.08121e-09	1.78371e-07
PA14_00700		-2.30567	7.15515e-09	1.79363e-07
PA14_23160	gltS	-2.10888	7.46714e-09	1.86284e-07
PA14_22590		-2.52632	7.7983e-09	1.91921e-07
PA14_43030	hsiC2	3.14771	7.80407e-09	1.91921e-07
PA14_06200		-2.93155	7.9636e-09	1.9492e-07
PA14_55480	hxcX	-2.76904	8.39248e-09	2.03635e-07
PA14_10910		-2.63037	8.39812e-09	2.03635e-07
PA14_10920		-2.47872	8.91246e-09	2.15101e-07
PA14_57640		-2.11244	9.06527e-09	2.17776e-07
PA14_19120	rhlR	2.77883	9.17908e-09	2.19494e-07
PA14_47380		-2.32295	9.34867e-09	2.22524e-07
PA14_64800	vanA	-2.12368	9.78888e-09	2.31938e-07
PA14_47900		-2.27131	1.00845e-08	2.37856e-07
PA14_49260	napB	2.69663	1.04371e-08	2.44482e-07
PA14_02370		-2.455	1.04596e-08	2.44482e-07
PA14_45960	lasR	2.0818	1.07384e-08	2.49873e-07
PA14_11110	cupB6	-2.19839	1.09521e-08	2.53418e-07
PA14_17860		-2.03569	1.10005e-08	2.53418e-07
PA14_30830		2.28974	1.10373e-08	2.53418e-07
PA14_43250		2.20749	1.23511e-08	2.81096e-07
PA14_27840		-2.10642	1.2406e-08	2.81112e-07
PA14_35400	pvcC	-2.33521	1.36851e-08	3.08747e-07
PA14_34290		-2.80421	1.49516e-08	3.35861e-07
PA14_13360		2.67999	1.54516e-08	3.45596e-07
PA14_04060		-2.18285	1.56068e-08	3.4757e-07
PA14_13140		2.94419	1.58565e-08	3.51622e-07
PA14_55320		-2.0156	1.6226e-08	3.58284e-07
PA14_19270		-2.2236	1.69782e-08	3.73306e-07
PA14_71140		-2.80522	1.7197e-08	3.76519e-07
PA14_39650		-2.92287	1.75954e-08	3.83624e-07
PA14_17810		-2.03775	1.81009e-08	3.92994e-07
PA14_33160		3.08808	1.90521e-08	4.11922e-07
PA14_42950	fha2	2.69561	1.91998e-08	4.13393e-07
PA14_30740		-2.11919	1.95518e-08	4.19232e-07
PA14_07650		2.38058	2.06462e-08	4.40878e-07
PA14_21090		-2.36467	2.09982e-08	4.45989e-07
PA14_27730	fadE	2.2645	2.10575e-08	4.45989e-07
PA14_02390		-2.2476	2.12681e-08	4.48619e-07
PA14_02250	cheA	2.20651	2.2044e-08	4.63102e-07
PA14_02420		-2.03286	2.22274e-08	4.65074e-07
PA14_64540		-2.46084	2.24023e-08	4.66849e-07
PA14_04610		-2.01134	2.26712e-08	4.70563e-07
PA14_34780		-2.57197	2.34037e-08	4.81911e-07
PA14_10210		-2.12255	2.49578e-08	5.11302e-07
PA14_68400		2.28264	2.50281e-08	5.11302e-07
PA14_19990		-2.35651	2.61859e-08	5.30776e-07
PA14_33280	pvdL	-2.34547	2.72355e-08	5.49903e-07
PA14_70330	sphC	-2.06755	2.79042e-08	5.6122e-07
PA14_69740		-2.10802	2.80754e-08	5.62483e-07
PA14_39620		-2.63507	2.81851e-08	5.62509e-07
PA14_63780		-2.51448	3.0469e-08	6.05761e-07
PA14_40900		-2.35606	3.09102e-08	6.12187e-07
PA14_47400		-2.23915	3.12127e-08	6.15827e-07
PA14_02990		-2.48286	3.19047e-08	6.27096e-07
PA14_10570		2.5243	3.22682e-08	6.31847e-07
PA14_34210		-2.62181	3.26871e-08	6.37644e-07
PA14_44190		-2.13315	3.29004e-08	6.39402e-07
PA14_32740		-2.17286	3.32034e-08	6.42883e-07
PA14_20950	fabH2	4.16313	3.44479e-08	6.64499e-07
PA14_02680		-2.23684	3.53533e-08	6.79439e-07
PA14_07200		2.27076	3.63208e-08	6.95456e-07
PA14_41540	nirD	-2.52496	3.9654e-08	7.56488e-07
PA14_26260		-2.2357	4.20286e-08	7.98851e-07
PA14_64920		2.01738	4.30567e-08	8.15407e-07
PA14_41500		2.8453	4.33353e-08	8.17698e-07
PA14_10900		-2.15832	4.35516e-08	8.18802e-07
PA14_20980		4.10065	4.37365e-08	8.19309e-07
PA14_46860		-2.22447	4.41813e-08	8.23601e-07
PA14_26160		-2.76085	4.43859e-08	8.23601e-07
PA14_55280		-2.37603	4.44418e-08	8.23601e-07
PA14_03550		-2.06349	4.48363e-08	8.27956e-07
PA14_12710		-2.21818	4.54835e-08	8.33971e-07
PA14_40750		2.41811	4.68932e-08	8.55975e-07
PA14_20380	phnI	-2.2483	4.70134e-08	8.55975e-07
PA14_15250		-2.34832	4.8988e-08	8.88806e-07
PA14_28510		-2.32259	5.15712e-08	9.29176e-07
PA14_47840		-2.62971	5.52532e-08	9.92073e-07
PA14_11890		2.01992	5.60442e-08	1.00281e-06
PA14_64280		-2.30107	5.87781e-08	1.04811e-06
PA14_45000	gcl	-2.31302	6.00844e-08	1.06773e-06
PA14_10500		3.76818	6.61856e-08	1.16815e-06
PA14_48140		2.46132	6.98018e-08	1.2278e-06
PA14_54700		-2.1691	7.11118e-08	1.24662e-06
PA14_10180	fepC	-2.11887	7.65962e-08	1.33257e-06
PA14_34190	msuD	-2.58361	7.67324e-08	1.33257e-06
PA14_38370		3.27121	7.67849e-08	1.33257e-06
PA14_70740		2.08745	7.73976e-08	1.33872e-06
PA14_15120		2.59005	8.15936e-08	1.40144e-06
PA14_39630		-2.89523	8.18342e-08	1.40144e-06
PA14_36310	hcnC	3.93269	8.22099e-08	1.40325e-06
PA14_00470		2.59146	8.29094e-08	1.41055e-06
PA14_12940		-2.19361	8.34278e-08	1.41073e-06
PA14_37550		-2.54289	8.3464e-08	1.41073e-06
PA14_33820	pvdQ	-2.4151	8.42008e-08	1.41857e-06
PA14_39640	cobN	-2.25381	8.47363e-08	1.42297e-06
PA14_29530		-2.43415	8.63474e-08	1.44534e-06
PA14_26810		-2.16007	8.71034e-08	1.45331e-06
PA14_60750	pra	2.6969	9.10271e-08	1.51391e-06
PA14_48090	aprF	2.37414	9.21591e-08	1.52784e-06
PA14_33720	pvdN	-2.85288	9.55633e-08	1.57923e-06
PA14_02330		-2.06352	1.01455e-07	1.67127e-06
PA14_04820	laoR	2.04725	1.05158e-07	1.72679e-06
PA14_72850		2.05951	1.10162e-07	1.80326e-06
PA14_54110		-3.25903	1.14997e-07	1.87647e-06
PA14_63750		-2.13923	1.16257e-07	1.8911e-06
PA14_20940		3.86575	1.2141e-07	1.9626e-06
PA14_67310		-2.24428	1.24697e-07	2.00948e-06
PA14_11030		-2.36354	1.25826e-07	2.0214e-06
PA14_46890		2.17408	1.27308e-07	2.0389e-06
PA14_55290		-2.31045	1.35152e-07	2.14465e-06
PA14_64560		-2.13884	1.41383e-07	2.2367e-06
PA14_40740		2.40667	1.42353e-07	2.2452e-06
PA14_63680		-2.46842	1.4663e-07	2.30565e-06
PA14_46910		2.39232	1.49452e-07	2.34291e-06
PA14_37640		-2.21418	1.55018e-07	2.42285e-06
PA14_43405	kdbF	-2.81954	1.56012e-07	2.43108e-06
PA14_71340		-2.0898	1.61222e-07	2.50474e-06
PA14_36320	hcnB	4.04309	1.6791e-07	2.60085e-06
PA14_34300		-2.26226	1.69058e-07	2.60309e-06
PA14_73020		-2.26809	1.73599e-07	2.65725e-06
PA14_00650		3.17462	1.78085e-07	2.71119e-06
PA14_41520		-2.4804	1.78168e-07	2.71119e-06
PA14_53870		-2.39307	1.79141e-07	2.71801e-06
PA14_46800		-2.54587	1.82479e-07	2.76059e-06
PA14_20240		-2.00719	1.86974e-07	2.82037e-06
PA14_21840		2.12361	1.89142e-07	2.84481e-06
PA14_47850		-2.81361	1.95863e-07	2.9205e-06
PA14_21600		-2.47941	2.00854e-07	2.98634e-06
PA14_12920		-2.26387	2.01823e-07	2.99217e-06
PA14_49100		-2.2239	2.12835e-07	3.12521e-06
PA14_48280		-2.27034	2.13206e-07	3.12521e-06
PA14_30210	clpS	2.12942	2.21486e-07	3.23744e-06
PA14_52810		-2.07148	2.26257e-07	3.28864e-06
PA14_18820		-2.4543	2.38358e-07	3.44524e-06
PA14_33260	pvdS	-2.77116	2.40459e-07	3.46596e-06
PA14_34180	msuE	-2.30569	2.47085e-07	3.5355e-06
PA14_63940	cntL	-2.5712	2.47328e-07	3.5355e-06
PA14_15110		2.91687	2.53913e-07	3.61966e-06
PA14_71120		-2.93258	2.55874e-07	3.63762e-06
PA14_73060		-2.19895	2.64038e-07	3.73323e-06
PA14_01600		2.31718	2.6651e-07	3.75794e-06
PA14_58840		2.06863	2.71968e-07	3.8245e-06
PA14_12180		-2.11301	2.84186e-07	3.98552e-06
PA14_55500	hxcV	-2.75751	2.8625e-07	4.00364e-06
PA14_49620		-2.30225	2.88566e-07	4.02518e-06
PA14_55520	hxcU	-2.85819	2.92545e-07	4.06975e-06
PA14_19520		-2.3542	2.94422e-07	4.08491e-06
PA14_42000		-2.72712	2.99189e-07	4.13998e-06
PA14_34200		-2.4025	3.4917e-07	4.78059e-06
PA14_34750		-2.13406	3.56851e-07	4.8729e-06
PA14_34700		-2.18304	3.62149e-07	4.91796e-06
PA14_11100	cupB5	-2.03111	3.69585e-07	4.9942e-06
PA14_09400	phzS	5.04117	3.78689e-07	5.09072e-06
PA14_66875	phaF	2.28104	3.87408e-07	5.19447e-06
PA14_19810		-2.0868	4.03999e-07	5.38907e-06
PA14_26280		2.10415	4.19386e-07	5.57998e-06
PA14_20960		3.65242	4.20728e-07	5.58352e-06
PA14_41980		2.0434	4.2644e-07	5.64489e-06
PA14_02630		-2.19438	4.49737e-07	5.90806e-06
PA14_55720		-2.28218	4.64592e-07	6.0878e-06
PA14_28100		-2.1262	4.76213e-07	6.20872e-06
PA14_10440		-2.17175	5.24073e-07	6.76471e-06
PA14_39730		-2.17964	5.28227e-07	6.80142e-06
PA14_34070	hsiB3	2.50704	5.60086e-07	7.19378e-06
PA14_34050	hsiC3	2.43275	5.69876e-07	7.28603e-06
PA14_05840	gcdH	2.60269	5.70077e-07	7.28603e-06
PA14_55540		-2.07971	5.71546e-07	7.28686e-06
PA14_36330	hcnA	3.77115	5.75697e-07	7.3218e-06
PA14_12260		2.40161	6.06451e-07	7.69407e-06
PA14_42940	lip2.1	2.54594	6.99541e-07	8.85346e-06
PA14_06310		2.11373	7.89102e-07	9.89271e-06
PA14_37980		-2.07562	7.9108e-07	9.89271e-06
PA14_10160	fepD	-2.61485	8.09872e-07	1.00778e-05
PA14_56750		-2.25711	8.60936e-07	1.0662e-05
PA14_19540		-2.29538	9.0271e-07	1.11528e-05
PA14_41490	nasT	-2.20175	9.77424e-07	1.19619e-05
PA14_32100	xylY	-2.45134	1.05474e-06	1.28035e-05
PA14_10490		2.51656	1.05685e-06	1.28035e-05
PA14_62350		-4.09854	1.05853e-06	1.28035e-05
PA14_09410	phzG1	4.13663	1.07317e-06	1.29504e-05
PA14_37590	kynB	2.03822	1.08965e-06	1.31188e-05
PA14_19110	rhlB	3.2289	1.11053e-06	1.33392e-05
PA14_44290	acnA	2.29749	1.14798e-06	1.37572e-05
PA14_39260		-2.88646	1.18061e-06	1.41156e-05
PA14_18510	algE	-2.47457	1.20577e-06	1.43503e-05
PA14_28460		2.34995	1.23642e-06	1.46814e-05
PA14_64650	ureE	-2.04524	1.31746e-06	1.5537e-05
PA14_33730		-3.19786	1.32669e-06	1.56104e-05
PA14_37745		3.92562	1.33776e-06	1.56888e-05
PA14_20970	cyp23	3.22548	1.3394e-06	1.56888e-05
PA14_43000	hsiG2	2.3321	1.35587e-06	1.5846e-05
PA14_40510	ccoN-2	-2.00346	1.40865e-06	1.63561e-05
PA14_33830		-2.33704	1.5096e-06	1.74073e-05
PA14_54730		-2.14086	1.55157e-06	1.78517e-05
PA14_32080	xylX	-2.31317	1.56031e-06	1.79004e-05
PA14_47860		-2.19009	1.56271e-06	1.79004e-05
PA14_23720		2.00077	1.59645e-06	1.82466e-05
PA14_33710	pvdO	-2.58437	1.60355e-06	1.82875e-05
PA14_34280		-2.4072	1.61178e-06	1.83411e-05
PA14_71100		-2.09212	1.68055e-06	1.90287e-05
PA14_69760		-2.36531	1.68321e-06	1.90287e-05
PA14_64300		-2.08391	1.71147e-06	1.93061e-05
PA14_70980	betT1	-2.15757	1.77294e-06	1.97965e-05
PA14_32280		2.74737	1.82326e-06	2.03023e-05
PA14_55430	hxcS	-2.3242	2.02503e-06	2.22166e-05
PA14_34100	hsiJ3	2.12108	2.02514e-06	2.22166e-05
PA14_40660		-2.21743	2.04248e-06	2.23596e-05
PA14_21580		-2.99343	2.10388e-06	2.29833e-05
PA14_17780		-2.02707	2.15428e-06	2.34352e-05
PA14_21010		3.40234	2.19714e-06	2.38016e-05
PA14_34260		-2.05152	2.3037e-06	2.48522e-05
PA14_47560		-2.08447	2.63032e-06	2.82582e-05
PA14_34870	chiC	3.44867	2.92561e-06	3.12612e-05
PA14_09460	phzC1	5.26718	2.92791e-06	3.12612e-05
PA14_24770		2.64677	2.98026e-06	3.17548e-05
PA14_22600		-2.25232	3.20306e-06	3.39891e-05
PA14_33770		-2.18642	3.38385e-06	3.57613e-05
PA14_55940		2.89071	3.39531e-06	3.58095e-05
PA14_06270		-2.04755	3.4451e-06	3.62283e-05
PA14_66880		2.15593	3.47132e-06	3.63893e-05
PA14_64880		-2.16572	3.50464e-06	3.66645e-05
PA14_34320		-2.19682	3.51852e-06	3.67356e-05
PA14_54630		2.06697	4.207e-06	4.34863e-05
PA14_24760		2.20755	4.29083e-06	4.41768e-05
PA14_38640		2.59979	4.37266e-06	4.49302e-05
PA14_45940	lasI	3.0202	4.55643e-06	4.67259e-05
PA14_27370		-2.14509	4.82623e-06	4.9201e-05
PA14_36090		-2.731	5.09476e-06	5.18367e-05
PA14_01610		2.10504	5.15515e-06	5.22462e-05
PA14_09470	phzB1	4.49836	5.2292e-06	5.28317e-05
PA14_09480	phzA1	4.26832	5.23328e-06	5.28317e-05
PA14_70670	glcF	2.35438	5.3367e-06	5.37712e-05
PA14_22340		2.68395	5.55578e-06	5.5762e-05
PA14_35530	bkdA1	2.29875	6.43838e-06	6.40014e-05
PA14_48380		-2.02806	6.52465e-06	6.46115e-05
PA14_02490	tonB2	-2.11271	6.92996e-06	6.83642e-05
PA14_55470	hxcY	-2.14338	7.06217e-06	6.94045e-05
PA14_66460		2.46512	7.30677e-06	7.15374e-05
PA14_51070		-2.23073	7.3485e-06	7.18105e-05
PA14_32640		-2.13213	7.627e-06	7.42523e-05
PA14_38630	atoB	2.41165	8.27435e-06	7.98416e-05
PA14_37100		-2.35053	8.27805e-06	7.98416e-05
PA14_33750		-2.33235	8.61325e-06	8.29087e-05
PA14_34540		-2.16487	1.02024e-05	9.67833e-05
PA14_52880		-2.26471	1.04475e-05	9.89275e-05
PA14_04100		2.35111	1.06371e-05	0.000100539
PA14_43020	hsiF2	2.11429	1.07344e-05	0.000101275
PA14_38260		2.53174	1.07617e-05	0.000101348
PA14_56590		2.37609	1.15342e-05	0.000107839
PA14_39720		-2.33683	1.2564e-05	0.000116418
PA14_38470	gnyH	2.27885	1.3098e-05	0.00012072
PA14_38660		2.53647	1.3311e-05	0.000122033
PA14_11020		-2.00252	1.3666e-05	0.000125067
PA14_52990	phhA	2.32056	1.39421e-05	0.000126847
PA14_02360		-2.19757	1.39583e-05	0.000126847
PA14_21590		-2.84026	1.47717e-05	0.000133297
PA14_18470	algL	-2.30521	1.4804e-05	0.000133297
PA14_34030	hcp3	2.17361	1.49976e-05	0.000134412
PA14_38430	gnyR	2.18154	1.53421e-05	0.000137023
PA14_10280		-2.75901	1.63135e-05	0.000144795
PA14_21000		2.82909	1.63239e-05	0.000144795
PA14_19480		2.33894	1.64507e-05	0.00014567
PA14_09450	phzD1	3.65093	1.72189e-05	0.000151182
PA14_55560		-2.07835	1.78293e-05	0.000155752
PA14_67940		-2.1445	1.85268e-05	0.000161573
PA14_58330		2.23779	1.87861e-05	0.000163559
PA14_55930		2.24985	1.92238e-05	0.00016681
PA14_18430	algJ	-2.2375	1.92867e-05	0.000167076
PA14_13450		-2.0326	1.96134e-05	0.000169341
PA14_20300	phnC	-2.00742	2.03638e-05	0.000175236
PA14_68060		2.04609	2.0435e-05	0.000175559
PA14_19910		2.62606	2.07596e-05	0.000178052
PA14_06010		2.00038	2.12478e-05	0.000181939
PA14_55460	hxcZ	-2.38418	2.17498e-05	0.000185624
PA14_52570	rsmA	2.14654	2.26872e-05	0.000192674
PA14_13370		2.02794	2.39309e-05	0.000201915
PA14_72810		2.12183	2.44401e-05	0.000205876
PA14_29510		-2.17287	2.51354e-05	0.000211048
PA14_39150		-2.12114	2.7951e-05	0.00023132
PA14_39960	phzB2	3.53771	2.93787e-05	0.000241594
PA14_18670	bfrB	2.26733	3.00777e-05	0.000246951
PA14_43400	kdpA	-2.24016	3.06275e-05	0.000250672
PA14_38460	gnyB	2.08648	3.11133e-05	0.000254247
PA14_37420		-2.05556	3.33705e-05	0.00027141
PA14_19100	rhlA	2.97588	3.59051e-05	0.00028932
PA14_38825	pqqA	2.00521	3.76054e-05	0.000302534
PA14_31290	pa1L	2.53287	3.99375e-05	0.000318824
PA14_40520		-2.18507	4.18384e-05	0.000331956
PA14_35520	bkdA2	2.14762	4.62538e-05	0.000360919
PA14_35500	bkdB	2.21111	4.66032e-05	0.000362555
PA14_45910		-2.93523	4.76815e-05	0.000368732
PA14_47130		2.93798	4.8149e-05	0.000371773
PA14_56570		2.10077	4.8218e-05	0.000371773
PA14_46970	ansB	2.09892	5.06934e-05	0.000389124
PA14_31470		2.04944	5.63811e-05	0.000427721
PA14_14660		2.29987	6.58223e-05	0.00049286
PA14_64120		-2.29361	6.69413e-05	0.000500516
PA14_37990		-2.0361	6.98572e-05	0.000520817
PA14_09490	phzM	2.81131	7.1851e-05	0.000534148
PA14_38440	gnyD	2.13648	7.21688e-05	0.000535742
PA14_31390		2.22728	7.39821e-05	0.000546857
PA14_39970	phzA2	3.82845	7.64102e-05	0.000562401
PA14_28080		-2.0323	7.84851e-05	0.000576038
PA14_66890		2.38798	8.39215e-05	0.000611613
PA14_36170		-2.39512	8.46947e-05	0.000616383
PA14_37770		2.44604	8.61236e-05	0.000625029
PA14_64480	osmE	2.31318	8.7235e-05	0.00063221
PA14_49210	napE	2.38458	9.15711e-05	0.000661786
PA14_19900		2.30826	9.78229e-05	0.000702079
PA14_71900		2.05542	0.000103364	0.000737769
PA14_16370		2.01593	0.000104873	0.000746481
PA14_37760		2.41426	0.000107457	0.00076383
PA14_47810		-2.09028	0.00010793	0.000766141
PA14_36050		-2.34526	0.000113214	0.000799272
PA14_28600		2.32477	0.000120943	0.000845789
PA14_35490	lpdV	2.14549	0.00012129	0.000847074
PA14_10240		-2.40243	0.000121612	0.000848177
PA14_55750		2.13888	0.000122288	0.000851751
PA14_18580	algD	-2.188	0.000125482	0.000871658
PA14_29500		-2.042	0.000128569	0.000891904
PA14_33810	pvdA	-2.85395	0.000133796	0.000924459
PA14_04650	pfpI	2.67424	0.000139979	0.000960781
PA14_21020		2.39598	0.000141716	0.00096886
PA14_19960		-2.50753	0.000146531	0.000997837
PA14_44480	pemB	2.03971	0.000161736	0.00109277
PA14_30540		-2.2766	0.000163954	0.00110488
PA14_42980	clpV2	2.68836	0.000166764	0.00112236
PA14_09500	opmD	2.22201	0.000167517	0.00112597
PA14_53940	prpB	2.05185	0.000169768	0.00113962
PA14_40300		2.06955	0.000173401	0.00116251
PA14_33030	sdaA	2.02843	0.000173828	0.00116386
PA14_29520		-2.0218	0.000180844	0.00120617
PA14_30520		-2.27844	0.000185083	0.00123128
PA14_67140		2.96736	0.000196402	0.0012966
PA14_02580	mdcD	-2.10167	0.000210333	0.00138154
PA14_42970	sfa2	2.45726	0.00027055	0.00173105
PA14_67150		2.97644	0.000288187	0.00183711
PA14_16630		2.38896	0.000304046	0.00192872
PA14_46280		2.23125	0.000330142	0.0020917
PA14_36120		-2.18376	0.000339105	0.00214587
PA14_64520		2.34388	0.000342867	0.00216703
PA14_36080		-2.26119	0.000363619	0.00227602
PA14_36150		-2.22682	0.000369465	0.00230427
PA14_03100		-2.1727	0.000406234	0.00251545
PA14_41970		2.28972	0.000423855	0.00261831
PA14_47530		2.1309	0.000466337	0.00285021
PA14_23010	gltK	2.26481	0.000516729	0.00312871
PA14_64620		-2.11264	0.000559129	0.00335413
PA14_64490		2.05112	0.00056817	0.0034005
PA14_39220		-2.08215	0.000593813	0.00353766
PA14_36220		-2.11415	0.000624378	0.00369429
PA14_36130		-2.21391	0.000727485	0.00423672
PA14_33740	pvdP	-2.28078	0.000745569	0.00432747
PA14_30460		-2.1344	0.000789344	0.00455101
PA14_00710	osmC	2.23769	0.000804635	0.00461864
PA14_36110		-2.00217	0.000815979	0.00467858
PA14_18120	mmsA	2.21678	0.000824973	0.00471972
PA14_35680	pslF	2.03307	0.000826045	0.00472065
PA14_33010	glyA2	2.21281	0.000869482	0.00495796
PA14_43900		2.0656	0.000889826	0.00504739
PA14_16640		2.40275	0.000890029	0.00504739
PA14_31530		2.01138	0.000901986	0.00509293
PA14_47120		2.20761	0.000923098	0.00519391
PA14_53070	hpd	2.07393	0.000947056	0.00531848
PA14_10380		2.69139	0.00113384	0.00625902
PA14_33000	gcvP2	2.1954	0.00140779	0.00762527

## Sheet: PA14_57940
Locus_Tag	gene	logFC	PValue	FDR
PA14_57940	rpoN	3.05793	1.27725e-18	6.62763e-15
PA14_34290		-3.437	2.94452e-17	7.63957e-14
PA14_20040	hasE	-3.97219	1.543e-16	2.66887e-13
PA14_18780		-2.6672	2.5754e-16	3.34094e-13
PA14_34270		-3.05221	4.28033e-16	3.74727e-13
PA14_10170	fepB	-3.50397	4.84859e-16	3.74727e-13
PA14_10200		-2.84944	5.0551e-16	3.74727e-13
PA14_63700		-3.26702	6.15332e-16	3.9912e-13
PA14_20390	phnJ	-3.38935	8.72155e-16	4.70839e-13
PA14_21620	oprP	-3.46532	9.24375e-16	4.70839e-13
PA14_11230		-3.42165	9.98118e-16	4.70839e-13
PA14_03760		-2.92996	1.10628e-15	4.78373e-13
PA14_09980	dkgB	-2.97241	1.38542e-15	5.52997e-13
PA14_48000		-3.13568	1.58774e-15	5.88486e-13
PA14_01670		-3.32271	2.17586e-15	7.11255e-13
PA14_18830		-2.56921	2.19312e-15	7.11255e-13
PA14_12710		-2.48253	3.11847e-15	9.51867e-13
PA14_31970	czcC	-3.75923	3.53515e-15	9.7467e-13
PA14_23530		-2.65868	3.71345e-15	9.7467e-13
PA14_49610		-2.91516	4.04008e-15	9.7467e-13
PA14_58890		-3.1387	4.14196e-15	9.7467e-13
PA14_07010		-3.29343	4.3346e-15	9.7467e-13
PA14_41510	nasA	-3.113	4.38431e-15	9.7467e-13
PA14_73050		-3.18074	4.5314e-15	9.7467e-13
PA14_20330	phnE	-3.64252	4.69585e-15	9.7467e-13
PA14_41480	nasS	-3.39603	5.01018e-15	9.99917e-13
PA14_26810		-2.40547	6.05016e-15	1.16275e-12
PA14_22700		-2.96562	6.71929e-15	1.24523e-12
PA14_39650		-3.30073	7.00831e-15	1.254e-12
PA14_15260		-3.37147	9.05942e-15	1.51994e-12
PA14_04250		-2.97038	9.09602e-15	1.51994e-12
PA14_39000		-3.07303	9.3733e-15	1.51994e-12
PA14_55360	exbB2	-3.16676	1.06346e-14	1.67221e-12
PA14_47380		-2.64704	1.1097e-14	1.6936e-12
PA14_55380		-3.05867	1.21055e-14	1.77971e-12
PA14_24710		-2.95968	1.23472e-14	1.77971e-12
PA14_64720		-3.31144	1.43269e-14	2.00926e-12
PA14_63710		-3.63259	1.54238e-14	2.10616e-12
PA14_37100		-2.8577	1.63762e-14	2.16024e-12
PA14_64310		-2.67875	1.69938e-14	2.16024e-12
PA14_34280		-2.86626	1.70688e-14	2.16024e-12
PA14_02930		-3.02972	2.01103e-14	2.48459e-12
PA14_22590		-3.05327	2.53852e-14	3.06334e-12
PA14_02900	pcaK	-3.19244	2.73478e-14	3.22517e-12
PA14_41530	nirB	-3.2925	2.87966e-14	3.32056e-12
PA14_11620		-3.03257	2.95076e-14	3.32859e-12
PA14_63640	fadH2	-3.16361	3.11072e-14	3.3889e-12
PA14_11070	cupB2	-3.61801	3.13485e-14	3.3889e-12
PA14_55450	hxcQ	-3.0764	3.23608e-14	3.42695e-12
PA14_02720		-3.15002	3.72237e-14	3.86308e-12
PA14_47840		-3.2955	4.5415e-14	4.62076e-12
PA14_26240	hisJ	-2.92421	4.67701e-14	4.66711e-12
PA14_63960	cntO	-2.88491	5.06141e-14	4.9554e-12
PA14_47390		-3.10972	5.27026e-14	5.06433e-12
PA14_06180		-3.40704	5.42277e-14	5.11613e-12
PA14_02370		-2.84103	5.624e-14	5.21124e-12
PA14_00230		-3.19398	6.17706e-14	5.62329e-12
PA14_38860	exaA	-2.73374	6.53182e-14	5.84372e-12
PA14_49560	toxA	-2.37928	7.28553e-14	6.40756e-12
PA14_20030	hasD	-3.05702	7.96108e-14	6.88501e-12
PA14_21110	plcN	-2.51899	8.3625e-14	7.11361e-12
PA14_17620	potC	-2.40461	8.55605e-14	7.16086e-12
PA14_02680		-2.60148	1.10152e-13	9.07265e-12
PA14_26090		-2.51103	1.14258e-13	9.26386e-12
PA14_39720		-2.9905	1.42916e-13	1.14091e-11
PA14_51070		-2.86825	1.53991e-13	1.21069e-11
PA14_46800		-3.4062	1.74433e-13	1.35095e-11
PA14_12820		-2.58695	1.83222e-13	1.39815e-11
PA14_34190	msuD	-2.78406	1.99076e-13	1.49711e-11
PA14_34210		-3.08135	2.24272e-13	1.63986e-11
PA14_63620	lipC	-2.83049	2.25158e-13	1.63986e-11
PA14_45050	pykF	-3.00185	2.27538e-13	1.63986e-11
PA14_37850	sppC	-3.25571	2.54375e-13	1.80816e-11
PA14_33820	pvdQ	-2.92549	2.92739e-13	2.05273e-11
PA14_18790		-2.50372	3.06812e-13	2.11053e-11
PA14_70300	sphA	-2.25126	3.09117e-13	2.11053e-11
PA14_11660	aqpZ	-3.18294	3.32475e-13	2.22607e-11
PA14_17820		-3.23921	3.34618e-13	2.22607e-11
PA14_20350	phnF	-2.9659	3.51962e-13	2.31181e-11
PA14_49620		-2.58583	3.69091e-13	2.39402e-11
PA14_52990	phhA	3.6833	4.09523e-13	2.62033e-11
PA14_20010	hasR	-2.1218	4.14082e-13	2.62033e-11
PA14_47850		-3.32446	4.91324e-13	3.07166e-11
PA14_31620		-2.62883	5.12222e-13	3.16419e-11
PA14_11090	cupB4	-2.87499	5.37795e-13	3.28308e-11
PA14_54180		-2.98793	5.53798e-13	3.32164e-11
PA14_24780		-2.77689	5.56915e-13	3.32164e-11
PA14_52440		-3.07359	5.87432e-13	3.46385e-11
PA14_64290		-2.48582	5.94484e-13	3.46604e-11
PA14_26850		-2.95861	6.38748e-13	3.68274e-11
PA14_64770	mdlC	-2.92687	6.53364e-13	3.72561e-11
PA14_13340		-2.28008	6.73244e-13	3.79724e-11
PA14_55390		-3.78649	7.33792e-13	4.09424e-11
PA14_63940	cntL	-3.14426	7.54557e-13	4.16532e-11
PA14_09870	eftM	-2.21596	8.35204e-13	4.56197e-11
PA14_63750		-2.41793	8.85753e-13	4.78768e-11
PA14_55440	hxcR	-3.23703	9.16688e-13	4.85675e-11
PA14_29540		-3.20889	9.26611e-13	4.85675e-11
PA14_12150		-2.77365	9.56825e-13	4.96496e-11
PA14_17810		-2.24311	9.73474e-13	5.00134e-11
PA14_26260		-2.8587	1.01725e-12	5.17503e-11
PA14_70980	betT1	-2.62411	1.09833e-12	5.53324e-11
PA14_10920		-3.06336	1.12307e-12	5.60349e-11
PA14_03770	speB1	-2.77138	1.18574e-12	5.85983e-11
PA14_11030		-3.0678	1.218e-12	5.96245e-11
PA14_55430	hxcS	-2.99788	1.28582e-12	6.23563e-11
PA14_17780		-2.31881	1.30779e-12	6.28344e-11
PA14_03050	pobA	-2.79107	1.4275e-12	6.79568e-11
PA14_02700		-2.32305	1.5244e-12	7.191e-11
PA14_27430		-2.41157	1.56856e-12	7.33266e-11
PA14_40320	xqhA	-2.65643	1.71696e-12	7.95474e-11
PA14_64270		-2.46912	1.81143e-12	8.31814e-11
PA14_49570		-2.89913	1.84682e-12	8.40628e-11
PA14_40330		-3.3593	1.8813e-12	8.48877e-11
PA14_01680		-2.38931	1.99827e-12	8.93879e-11
PA14_53540		-2.48879	2.27976e-12	1.01108e-10
PA14_21410	phoA	-2.49632	3.24363e-12	1.42637e-10
PA14_10750		-2.3068	3.35854e-12	1.46449e-10
PA14_37640		-2.63898	3.45108e-12	1.4923e-10
PA14_47810		-2.93327	4.19628e-12	1.79955e-10
PA14_26230	hisQ	-2.54985	4.247e-12	1.80637e-10
PA14_39260		-3.41255	4.33226e-12	1.82765e-10
PA14_19810		-2.44591	4.54613e-12	1.90241e-10
PA14_11590		-2.29524	4.80797e-12	1.99589e-10
PA14_70340	sphB	-3.59624	4.99047e-12	2.04311e-10
PA14_19830		-2.44978	5.00048e-12	2.04311e-10
PA14_39820		-2.70848	5.21532e-12	2.1008e-10
PA14_45000	gcl	-2.5371	5.22264e-12	2.1008e-10
PA14_47140		-2.52029	5.33669e-12	2.13016e-10
PA14_18820		-2.79947	5.481e-12	2.17106e-10
PA14_64300		-2.39886	5.66589e-12	2.22729e-10
PA14_20270	rhlG	-2.19816	5.70956e-12	2.22759e-10
PA14_63800	mgtA	-2.50955	5.82716e-12	2.2565e-10
PA14_11110	cupB6	-2.66019	6.15667e-12	2.36644e-10
PA14_39640	cobN	-2.56933	6.20866e-12	2.36888e-10
PA14_41520		-2.91087	6.71818e-12	2.54457e-10
PA14_28510		-2.72846	7.24096e-12	2.72271e-10
PA14_20380	phnI	-2.58073	7.4876e-12	2.79519e-10
PA14_05500		3.34903	7.63588e-12	2.83018e-10
PA14_26160		-2.71512	8.24374e-12	3.02737e-10
PA14_56470		-2.13938	8.28457e-12	3.02737e-10
PA14_24720		-2.42729	8.39195e-12	3.04516e-10
PA14_11050		-2.75178	8.92189e-12	3.21498e-10
PA14_55550		-3.48225	1.03571e-11	3.70643e-10
PA14_64700		-2.99607	1.11985e-11	3.98006e-10
PA14_09740		-2.06404	1.1549e-11	4.07672e-10
PA14_17850		-3.25222	1.20264e-11	4.21654e-10
PA14_37880	sppA	-3.50973	1.28909e-11	4.46738e-10
PA14_54110		-3.67472	1.2914e-11	4.46738e-10
PA14_71210		-2.5295	1.35774e-11	4.66577e-10
PA14_20300	phnC	-2.52499	1.53576e-11	5.23656e-10
PA14_29500		-2.26457	1.54402e-11	5.23656e-10
PA14_02520		3.15693	1.59587e-11	5.37725e-10
PA14_64650	ureE	-2.32233	1.71423e-11	5.73881e-10
PA14_55560		-2.62993	1.85897e-11	6.18347e-10
PA14_17890		-2.1938	1.9159e-11	6.33222e-10
PA14_68060		2.99925	1.93275e-11	6.3475e-10
PA14_03000		-2.4601	1.96812e-11	6.42301e-10
PA14_03550		-2.44206	2.04469e-11	6.63117e-10
PA14_40170		-2.48557	2.55391e-11	8.23121e-10
PA14_29530		-2.69992	2.63067e-11	8.42627e-10
PA14_70330	sphC	-2.39214	2.82906e-11	9.00613e-10
PA14_67310		-2.61603	2.87808e-11	9.10631e-10
PA14_47560		-2.36056	3.02999e-11	9.52885e-10
PA14_03020		-2.37262	3.1316e-11	9.78908e-10
PA14_21090		-2.47703	3.32466e-11	1.03303e-09
PA14_34200		-2.62797	3.65476e-11	1.12884e-09
PA14_63680		-2.64387	3.70025e-11	1.13056e-09
PA14_41540	nirD	-2.72525	3.7039e-11	1.13056e-09
PA14_58320		3.29099	3.79375e-11	1.15121e-09
PA14_42050		-2.64024	3.8618e-11	1.16505e-09
PA14_39830		-2.578	3.99081e-11	1.19701e-09
PA14_64790		-2.7788	4.07663e-11	1.21573e-09
PA14_57950		2.42605	4.12204e-11	1.22005e-09
PA14_20370	phnH	-3.49725	4.13815e-11	1.22005e-09
PA14_65850		-2.48844	4.27794e-11	1.25414e-09
PA14_10910		-2.71591	4.34538e-11	1.26675e-09
PA14_66950	hisE	2.3068	4.65565e-11	1.34563e-09
PA14_55500	hxcV	-2.64512	4.67558e-11	1.34563e-09
PA14_39150		-2.31888	4.69375e-11	1.34563e-09
PA14_13330		-2.60692	4.74859e-11	1.35387e-09
PA14_56070	mvaT	2.46996	5.03809e-11	1.42856e-09
PA14_55720		-2.51268	5.27789e-11	1.48842e-09
PA14_28100		-2.43421	5.54906e-11	1.55644e-09
PA14_71160		-2.82036	5.82803e-11	1.62589e-09
PA14_64550		-2.65108	6.0735e-11	1.68531e-09
PA14_55480	hxcX	-3.02796	6.97562e-11	1.91516e-09
PA14_57640		-2.29209	7.52663e-11	2.0473e-09
PA14_20000		-2.79823	7.53582e-11	2.0473e-09
PA14_39850		-3.0324	7.78629e-11	2.08296e-09
PA14_00700		-2.58629	7.78753e-11	2.08296e-09
PA14_66530		-2.40675	8.03076e-11	2.13701e-09
PA14_53870		-2.62298	8.74744e-11	2.31584e-09
PA14_72500		2.42473	8.79652e-11	2.31701e-09
PA14_20420	phnL	-2.46867	9.5433e-11	2.48845e-09
PA14_33720	pvdN	-3.39214	1.09054e-10	2.82942e-09
PA14_39630		-2.91948	1.14025e-10	2.94365e-09
PA14_29510		-2.50641	1.20684e-10	3.09481e-09
PA14_51460	cupC2	-3.54132	1.21073e-10	3.09481e-09
PA14_38330	gor	2.61767	1.25959e-10	3.20392e-09
PA14_64560		-2.5015	1.36609e-10	3.4431e-09
PA14_47960		-2.45896	1.36689e-10	3.4431e-09
PA14_34300		-2.80078	1.57482e-10	3.94771e-09
PA14_40510	ccoN-2	-2.27063	1.61733e-10	4.03476e-09
PA14_49100		-2.63973	1.6389e-10	4.06901e-09
PA14_19650		-2.14293	1.67014e-10	4.12683e-09
PA14_63860		-2.12299	1.69646e-10	4.172e-09
PA14_11100	cupB5	-2.20194	1.70821e-10	4.18108e-09
PA14_15270		-2.86245	1.84806e-10	4.50215e-09
PA14_64540		-2.64191	1.87091e-10	4.53652e-09
PA14_17860		-2.11702	1.95188e-10	4.71083e-09
PA14_66890		3.63867	2.09424e-10	5.03103e-09
PA14_15250		-2.41298	2.11491e-10	5.05728e-09
PA14_30590		-2.37719	2.19591e-10	5.22686e-09
PA14_45030		-2.68428	2.29619e-10	5.4406e-09
PA14_63280		2.11917	2.57276e-10	6.0682e-09
PA14_71140		-3.18895	2.73224e-10	6.4152e-09
PA14_13660	tpbA	-2.23896	2.83336e-10	6.62267e-09
PA14_55340	exbD2	-3.08698	2.951e-10	6.8667e-09
PA14_39620		-2.75582	3.011e-10	6.97503e-09
PA14_48850		-2.08936	3.46173e-10	7.9482e-09
PA14_55330		-2.44967	3.52457e-10	8.05681e-09
PA14_39730		-2.31906	3.57488e-10	8.13599e-09
PA14_46860		-2.56336	3.59758e-10	8.1519e-09
PA14_39220		-3.08942	3.61424e-10	8.15405e-09
PA14_02410		-2.3707	3.68336e-10	8.27401e-09
PA14_40900		-2.58265	3.72678e-10	8.32481e-09
PA14_55540		-2.39169	3.73806e-10	8.32481e-09
PA14_37900	sppR	-2.64996	4.13961e-10	9.17968e-09
PA14_26070		-2.42235	4.23334e-10	9.34757e-09
PA14_24550	pelF	-2.32804	4.36828e-10	9.60466e-09
PA14_63340		3.8703	4.39468e-10	9.62193e-09
PA14_48240		-2.43266	4.48551e-10	9.77953e-09
PA14_63230		-2.0321	4.60979e-10	1.00084e-08
PA14_09930		-2.47355	4.63789e-10	1.00275e-08
PA14_55780		-2.01523	5.25359e-10	1.13116e-08
PA14_02890		-2.45312	5.3199e-10	1.1407e-08
PA14_36960		-2.23523	5.54514e-10	1.1841e-08
PA14_71100		-2.28046	5.66326e-10	1.20437e-08
PA14_17610	potD	-2.33418	6.58785e-10	1.38961e-08
PA14_34260		-2.47768	6.75883e-10	1.4199e-08
PA14_41490	nasT	-2.53282	7.1872e-10	1.50381e-08
PA14_11190		-2.0615	7.2482e-10	1.51048e-08
PA14_00360		-2.01115	7.54325e-10	1.56568e-08
PA14_48280		-2.61806	7.96152e-10	1.64591e-08
PA14_13450		-2.69928	8.00499e-10	1.64833e-08
PA14_04390	ygdP	2.34603	8.67152e-10	1.77852e-08
PA14_39750		-2.14428	8.82231e-10	1.80232e-08
PA14_55510	hxcP	-2.27491	8.94414e-10	1.82005e-08
PA14_64280		-2.08526	9.34629e-10	1.89445e-08
PA14_53890		-2.67813	1.10312e-09	2.22728e-08
PA14_34180	msuE	-2.5073	1.20472e-09	2.42298e-08
PA14_11020		-2.71982	1.35537e-09	2.71546e-08
PA14_53000	phhB	2.78006	1.4068e-09	2.79922e-08
PA14_27420		-2.08787	1.40797e-09	2.79922e-08
PA14_20240		-2.24477	1.51113e-09	2.99285e-08
PA14_63920	cntM	-2.16811	1.54868e-09	3.05555e-08
PA14_71740		2.30024	1.5551e-09	3.05659e-08
PA14_02970		-2.06891	1.74687e-09	3.42056e-08
PA14_69740		-2.16374	1.87328e-09	3.65431e-08
PA14_47340		2.2047	1.89762e-09	3.68792e-08
PA14_68700	ompR	2.40361	1.91146e-09	3.69527e-08
PA14_55470	hxcY	-2.53084	1.99009e-09	3.8167e-08
PA14_41030		2.56419	1.9933e-09	3.8167e-08
PA14_58840		2.07849	2.094e-09	3.99477e-08
PA14_55790		-2.33618	2.10209e-09	3.99551e-08
PA14_55580	nemO	-2.29401	2.13486e-09	4.04298e-08
PA14_05860		2.63544	2.1634e-09	4.08214e-08
PA14_10900		-2.44289	2.17411e-09	4.08748e-08
PA14_44190		-2.37195	2.2393e-09	4.19485e-08
PA14_64690		-2.5266	2.28567e-09	4.25692e-08
PA14_64800	vanA	-2.22165	2.28884e-09	4.25692e-08
PA14_71200		-2.03492	2.35324e-09	4.36105e-08
PA14_73020		-2.49467	2.40023e-09	4.4323e-08
PA14_34700		-2.93665	2.41898e-09	4.45109e-08
PA14_17880		-2.5515	2.43759e-09	4.46949e-08
PA14_55890		-2.2612	2.48256e-09	4.53592e-08
PA14_71150		-2.7927	2.58296e-09	4.70281e-08
PA14_41560		-2.03228	2.62226e-09	4.75766e-08
PA14_04570		-2.14959	2.84226e-09	5.13885e-08
PA14_73000		-2.32549	2.92198e-09	5.26464e-08
PA14_27870		2.19259	2.97114e-09	5.33469e-08
PA14_47900		-2.37778	3.03451e-09	5.42968e-08
PA14_30040		-2.20273	3.13019e-09	5.58163e-08
PA14_47870		-2.25095	3.26832e-09	5.80799e-08
PA14_47400		-2.14802	3.55832e-09	6.30175e-08
PA14_11600		-2.25815	3.81021e-09	6.72489e-08
PA14_19500		-2.97163	4.21786e-09	7.34445e-08
PA14_16010		-2.07005	4.24707e-09	7.35995e-08
PA14_08400		2.55286	4.25512e-09	7.35995e-08
PA14_67940		-2.38985	4.33292e-09	7.4696e-08
PA14_34320		-2.8764	5.17826e-09	8.89734e-08
PA14_31820		-2.18926	5.35098e-09	9.16378e-08
PA14_26210	hisP	-2.02173	5.94192e-09	1.01423e-07
PA14_10210		-2.11849	6.01687e-09	1.02341e-07
PA14_09710		-2.13325	6.03513e-09	1.02341e-07
PA14_58330		2.54248	6.18962e-09	1.04619e-07
PA14_55520	hxcU	-2.96498	6.33714e-09	1.06764e-07
PA14_37870	sppB	-2.54004	6.7546e-09	1.13429e-07
PA14_37650		-2.06268	6.97502e-09	1.16753e-07
PA14_02960		-2.14392	7.5644e-09	1.26211e-07
PA14_53340		-2.0246	9.05016e-09	1.50517e-07
PA14_50520	braC	2.62708	1.21005e-08	1.99332e-07
PA14_05290		2.16186	1.22938e-08	2.01874e-07
PA14_06160		-2.17469	1.28147e-08	2.09765e-07
PA14_39230		-2.15816	1.29247e-08	2.109e-07
PA14_60480		-2.10306	1.32903e-08	2.16187e-07
PA14_10180	fepC	-2.25682	1.36207e-08	2.20868e-07
PA14_27840		-3.54415	1.37064e-08	2.21565e-07
PA14_33730		-3.66062	1.39001e-08	2.23999e-07
PA14_32080	xylX	-2.60379	1.53361e-08	2.44859e-07
PA14_28650	thrS	2.156	1.58408e-08	2.51369e-07
PA14_32750		-3.06847	1.5969e-08	2.52632e-07
PA14_22600		-2.41114	1.61497e-08	2.54714e-07
PA14_20400	phnK	-2.19765	1.64779e-08	2.59102e-07
PA14_01710	ahpC	2.11231	1.66648e-08	2.6125e-07
PA14_56780	sodB	2.68785	1.73902e-08	2.718e-07
PA14_28450	eco	2.34176	1.88707e-08	2.94054e-07
PA14_02990		-2.40676	1.93022e-08	2.99877e-07
PA14_64880		-2.5781	1.94189e-08	3.0079e-07
PA14_48010		-2.32539	2.04089e-08	3.14249e-07
PA14_41970		2.4447	2.10111e-08	3.22565e-07
PA14_06880		-2.20384	2.22959e-08	3.40982e-07
PA14_02630		-2.33393	2.23422e-08	3.40982e-07
PA14_27400		-2.12593	2.5992e-08	3.94364e-07
PA14_69020		2.38675	2.81364e-08	4.25656e-07
PA14_66460		2.81148	2.91702e-08	4.40012e-07
PA14_71880		-2.0522	2.99422e-08	4.50349e-07
PA14_39240		-2.14055	3.14203e-08	4.69856e-07
PA14_40610		-2.69364	3.23503e-08	4.80991e-07
PA14_52050	purN	2.64978	3.40993e-08	5.04106e-07
PA14_56750		-2.19502	3.63324e-08	5.34076e-07
PA14_04560		-2.02053	4.24766e-08	6.19488e-07
PA14_53360	plcH	-2.28962	4.26557e-08	6.20001e-07
PA14_35400	pvcC	-3.00471	4.52281e-08	6.53729e-07
PA14_64410		2.47548	5.5603e-08	7.95581e-07
PA14_63780		-2.39167	5.65554e-08	8.06225e-07
PA14_41870	cysB	2.05269	5.87402e-08	8.35076e-07
PA14_18810		-2.30128	6.29361e-08	8.87433e-07
PA14_64460		3.09933	6.37336e-08	8.96243e-07
PA14_20360	phnG	-2.22549	7.07766e-08	9.92594e-07
PA14_45240		-2.05375	7.56643e-08	1.05544e-06
PA14_14390		2.20182	7.88526e-08	1.09562e-06
PA14_73010		-2.0091	7.89673e-08	1.09562e-06
PA14_38430	gnyR	2.82261	8.06272e-08	1.11566e-06
PA14_61560		-2.10446	8.09695e-08	1.11742e-06
PA14_11150		-2.29045	8.51102e-08	1.16527e-06
PA14_69760		-2.26662	9.32158e-08	1.26622e-06
PA14_69450	hemC	2.06577	9.56791e-08	1.29629e-06
PA14_18670	bfrB	2.62267	1.01117e-07	1.36285e-06
PA14_40660		-2.18248	1.09869e-07	1.47315e-06
PA14_54120		-2.78657	1.10576e-07	1.47514e-06
PA14_38440	gnyD	2.58788	1.1682e-07	1.55431e-06
PA14_71110		-3.15492	1.2451e-07	1.64817e-06
PA14_25860	etfB	2.06085	1.32504e-07	1.74508e-06
PA14_40050		-2.1522	1.33503e-07	1.74936e-06
PA14_15700		-2.00052	1.36008e-07	1.77323e-06
PA14_49090		-2.03859	1.38532e-07	1.80161e-06
PA14_38550	maiA	2.72912	1.522e-07	1.96459e-06
PA14_15120		2.41371	1.66324e-07	2.12575e-06
PA14_47970		-2.22009	1.79516e-07	2.28311e-06
PA14_68070		2.38564	1.81436e-07	2.30188e-06
PA14_02640		-2.12397	1.89721e-07	2.39528e-06
PA14_05160		2.14874	2.06976e-07	2.60048e-06
PA14_61530		-2.40371	2.19964e-07	2.74374e-06
PA14_41210	hupB	2.48414	2.24864e-07	2.79144e-06
PA14_61170		-2.12563	2.31755e-07	2.86285e-06
PA14_01600		2.32938	2.38189e-07	2.92882e-06
PA14_38470	gnyH	2.73121	2.40182e-07	2.9394e-06
PA14_20050		-2.12088	2.41864e-07	2.95301e-06
PA14_10160	fepD	-2.36025	2.46798e-07	2.99914e-06
PA14_54240		-2.18756	2.82707e-07	3.41155e-06
PA14_33280	pvdL	-2.99351	2.89488e-07	3.48528e-06
PA14_52690	aruG	2.1835	2.93348e-07	3.52237e-06
PA14_33270	pvdG	-3.73122	2.93927e-07	3.52237e-06
PA14_55460	hxcZ	-2.64097	3.13322e-07	3.72897e-06
PA14_32100	xylY	-2.42895	3.24435e-07	3.8436e-06
PA14_46850		-2.06871	3.37741e-07	3.98304e-06
PA14_33710	pvdO	-2.81957	3.66568e-07	4.30344e-06
PA14_38850	exaB	-2.22482	3.71672e-07	4.35352e-06
PA14_29220		-2.04137	3.76806e-07	4.40371e-06
PA14_34580		-2.44313	3.81771e-07	4.45171e-06
PA14_13460		-2.14586	3.99271e-07	4.64533e-06
PA14_32640		-2.82146	4.36757e-07	5.04752e-06
PA14_24510	pelD	-2.25415	5.11318e-07	5.86998e-06
PA14_54730		-2.25978	5.98438e-07	6.79496e-06
PA14_38900		-2.00284	6.12636e-07	6.93413e-06
PA14_19990		-2.03943	6.18767e-07	6.97996e-06
PA14_71900		2.79133	6.34566e-07	7.12719e-06
PA14_01910	pcaG	-2.01482	6.63284e-07	7.41769e-06
PA14_52880		-2.47172	6.63289e-07	7.41769e-06
PA14_39020		-2.13252	6.89915e-07	7.66588e-06
PA14_10280		-2.51567	6.92074e-07	7.67345e-06
PA14_73060		-2.13915	7.27565e-07	8.03262e-06
PA14_68440		-2.02266	7.36264e-07	8.11141e-06
PA14_63720		-2.02003	7.46168e-07	8.2031e-06
PA14_36170		-2.73277	7.53663e-07	8.26799e-06
PA14_36090		-2.83067	8.10071e-07	8.84939e-06
PA14_54630		2.27663	8.2663e-07	8.97361e-06
PA14_71630	adhA	2.17734	8.46864e-07	9.13605e-06
PA14_63060	smpB	2.7091	8.46876e-07	9.13605e-06
PA14_71720		2.22311	9.40646e-07	1.01042e-05
PA14_71120		-2.5946	9.42908e-07	1.01042e-05
PA14_72260		2.0899	9.65185e-07	1.03052e-05
PA14_55490	hxcT	-2.21766	1.0181e-06	1.08478e-05
PA14_00340		-2.00043	1.07457e-06	1.14027e-05
PA14_64850		-2.44502	1.10502e-06	1.17019e-05
PA14_31810	tpx	2.08293	1.11858e-06	1.18214e-05
PA14_05790		-2.09409	1.16943e-06	1.2302e-05
PA14_04060		-2.17608	1.18851e-06	1.24339e-05
PA14_34360	mtlD	-2.52249	1.2987e-06	1.35593e-05
PA14_34390		-2.40285	1.33257e-06	1.38571e-05
PA14_70310	sphD	-2.51194	1.34474e-06	1.39279e-05
PA14_69660	lppL	2.48953	1.39796e-06	1.43929e-05
PA14_70040	dadA	2.13927	1.42288e-06	1.45628e-05
PA14_06270		-2.03602	1.44373e-06	1.47181e-05
PA14_71190		-2.27633	1.45422e-06	1.4767e-05
PA14_38510	hmgA	2.19858	1.56458e-06	1.58258e-05
PA14_02580	mdcD	-2.22221	1.58647e-06	1.6016e-05
PA14_34710		-2.36043	1.61639e-06	1.62548e-05
PA14_03870	spuA	2.17441	1.65293e-06	1.6558e-05
PA14_37790	pcoA	-3.46495	1.69795e-06	1.69762e-05
PA14_29520		-2.37874	1.80293e-06	1.79912e-05
PA14_58040		-2.07511	1.92595e-06	1.91818e-05
PA14_32110	xylZ	-2.03206	2.03289e-06	2.02082e-05
PA14_48630		-2.24336	2.07382e-06	2.05756e-05
PA14_11270	oprG	2.28819	2.09595e-06	2.07555e-05
PA14_19610		2.17986	2.15441e-06	2.12842e-05
PA14_10870		-2.31966	2.38874e-06	2.34758e-05
PA14_66440	metY	2.39945	2.45459e-06	2.39865e-05
PA14_46910		2.30596	2.56929e-06	2.50602e-05
PA14_02435		-2.34345	2.66394e-06	2.57895e-05
PA14_27410		-2.05433	2.91993e-06	2.80065e-05
PA14_42000		-2.44613	3.37486e-06	3.21323e-05
PA14_38630	atoB	2.54245	3.38106e-06	3.21325e-05
PA14_46160		2.5043	3.42481e-06	3.24294e-05
PA14_36390		-2.09235	3.71637e-06	3.50946e-05
PA14_05840	gcdH	2.57349	3.98061e-06	3.73515e-05
PA14_36150		-2.54423	4.06312e-06	3.78505e-05
PA14_32270		-2.20339	4.0703e-06	3.78505e-05
PA14_19660		2.10827	4.40721e-06	4.08375e-05
PA14_36050		-2.57947	5.25648e-06	4.80209e-05
PA14_12180		-2.12627	5.34091e-06	4.8621e-05
PA14_40520		-2.54747	5.37553e-06	4.88505e-05
PA14_37260		2.71813	5.54219e-06	5.01892e-05
PA14_32740		-2.28313	6.5239e-06	5.84672e-05
PA14_67850		2.64354	6.771e-06	6.04729e-05
PA14_37360		-2.07349	7.00623e-06	6.23591e-05
PA14_28110		-2.06808	7.20917e-06	6.3946e-05
PA14_36830		-2.03452	7.30147e-06	6.46541e-05
PA14_36880		-2.06609	7.84113e-06	6.89621e-05
PA14_38640		2.37341	8.76808e-06	7.67244e-05
PA14_15280		-2.64247	8.8283e-06	7.71213e-05
PA14_25000		2.04471	9.03869e-06	7.85624e-05
PA14_37270		2.74855	1.05363e-05	9.10096e-05
PA14_03100		-2.53645	1.09056e-05	9.35402e-05
PA14_55530	hxcW	-2.04404	1.09376e-05	9.36556e-05
PA14_04690		2.27692	1.0971e-05	9.37867e-05
PA14_11080	cupB3	-2.19271	1.11503e-05	9.50067e-05
PA14_52800	acsA	2.44806	1.13657e-05	9.65245e-05
PA14_17640	potA	-2.04289	1.18514e-05	0.000100321
PA14_37810	pcoB	-3.63599	1.24015e-05	0.000104637
PA14_33770		-2.15234	1.25525e-05	0.000105739
PA14_36480		-2.13617	1.27054e-05	0.00010668
PA14_38660		2.37667	1.32903e-05	0.000111231
PA14_47450		2.50767	1.34178e-05	0.000112118
PA14_38460	gnyB	2.24765	1.45218e-05	0.000120565
PA14_37460		-2.32143	1.47817e-05	0.000122332
PA14_34420		-2.23573	1.62063e-05	0.000133483
PA14_35430	pvcA	-2.73086	1.65658e-05	0.000136228
PA14_38530	fahA	2.32895	1.68981e-05	0.000138741
PA14_36080		-2.38962	1.73536e-05	0.000142255
PA14_53390		2.06187	1.85735e-05	0.000151063
PA14_34350	mtlY	-2.20705	1.86371e-05	0.000151342
PA14_47860		-2.31445	1.94218e-05	0.000157468
PA14_44350		2.38321	1.95638e-05	0.000157963
PA14_33740	pvdP	-2.88597	1.97553e-05	0.000159177
PA14_36280		2.05131	2.01109e-05	0.000161403
PA14_36120		-2.40367	2.10305e-05	0.000168406
PA14_53740		-2.18409	2.14525e-05	0.000171147
PA14_38310		-2.06781	2.14718e-05	0.000171147
PA14_37250		2.58243	2.20032e-05	0.000174846
PA14_55320		-2.2037	2.26175e-05	0.000179179
PA14_34550		-2.10095	2.35082e-05	0.000185668
PA14_11340		2.03425	2.50687e-05	0.000196498
PA14_68260		2.34757	2.5888e-05	0.000202614
PA14_24790		2.1088	2.62965e-05	0.00020514
PA14_44360		2.2907	2.73476e-05	0.000212435
PA14_00830	tagR1	2.02908	2.85548e-05	0.00022115
PA14_09630		2.31732	3.15372e-05	0.00024274
PA14_02360		-2.06564	3.2323e-05	0.000248113
PA14_31500		2.09445	3.32839e-05	0.000252881
PA14_02570	mdcC	-2.25018	3.35892e-05	0.000254444
PA14_55290		-2.33556	3.38324e-05	0.000255913
PA14_32650		-2.17496	3.66576e-05	0.000275676
PA14_22340		2.43194	3.68417e-05	0.000276659
PA14_22890	gapA	2.59987	3.71771e-05	0.000278775
PA14_28400		2.18837	3.72463e-05	0.00027889
PA14_35050		-2.36106	3.74137e-05	0.000279338
PA14_36370		-2.08854	3.77645e-05	0.000281552
PA14_06870	dnr	2.05401	3.89091e-05	0.000288016
PA14_01610		2.00886	4.02379e-05	0.000296162
PA14_56590		2.17886	4.12683e-05	0.000302887
PA14_32660		-2.09011	4.34777e-05	0.000317754
PA14_19270		-2.21072	4.43659e-05	0.000323517
PA14_58390	dppA3	2.03126	4.43909e-05	0.000323517
PA14_19510		-2.44584	4.78609e-05	0.000344931
PA14_34790		-2.12655	5.09833e-05	0.000365909
PA14_33750		-2.23335	5.11017e-05	0.000366252
PA14_06500	bioB	2.25378	5.12621e-05	0.000366895
PA14_15110		2.25719	5.15903e-05	0.000368736
PA14_33520		-2.83093	5.28067e-05	0.000375361
PA14_35390	pvcD	-2.46963	5.34333e-05	0.000379296
PA14_27210	efp	2.10458	5.50461e-05	0.000389678
PA14_01010	hsiB1	2.99067	5.57273e-05	0.000393427
PA14_64120		-2.4482	5.58737e-05	0.000393925
PA14_53070	hpd	2.31024	6.29212e-05	0.000435912
PA14_36930		-2.00187	7.02266e-05	0.000482657
PA14_49750		-2.05487	7.63971e-05	0.000517195
PA14_33260	pvdS	-2.71778	7.77484e-05	0.000523943
PA14_05740		-2.15254	8.54027e-05	0.000571075
PA14_29640	fhp	3.13649	8.87523e-05	0.000591948
PA14_55840		-2.0935	9.1717e-05	0.000609372
PA14_33810	pvdA	-3.05602	9.98501e-05	0.000659826
PA14_33830		-2.18862	0.000100457	0.000662355
PA14_35150		-2.27013	0.000104449	0.000686931
PA14_45980		-2.00539	0.000105636	0.000693852
PA14_32770		2.44694	0.000125103	0.000812462
PA14_44340		2.03501	0.000129036	0.000836636
PA14_33510		-2.56111	0.000129147	0.000836636
PA14_37530		-2.17899	0.000142087	0.00090799
PA14_09610		2.15068	0.000152433	0.000963426
PA14_31530		2.13851	0.000156291	0.000986614
PA14_10240		-2.06734	0.000161866	0.00101563
PA14_35380	ptxR	-2.24249	0.000167539	0.00104742
PA14_24770		2.05282	0.000173431	0.00108035
PA14_19520		-2.11271	0.000180972	0.00112463
PA14_57020	groES	2.1329	0.000182125	0.00113044
PA14_09880		-2.07989	0.000194476	0.00120135
PA14_67140		3.10227	0.000199846	0.00123159
PA14_34940		-2.4944	0.000221962	0.00135661
PA14_03710		2.31537	0.000231749	0.00140984
PA14_33410		-2.39883	0.000240751	0.00145771
PA14_34540		-2.24212	0.00024215	0.00146447
PA14_31510		2.13568	0.00025426	0.00152527
PA14_36130		-2.10872	0.000261651	0.00156598
PA14_30520		-2.19671	0.000306285	0.00181125
PA14_09070	rpmJ	2.17749	0.000306471	0.00181125
PA14_00620		2.33164	0.000321376	0.00189073
PA14_37290		2.31032	0.00033171	0.00194711
PA14_26060		2.6037	0.000347852	0.00203725
PA14_22570	csaA	2.09071	0.000436499	0.00251108
PA14_30540		-2.2321	0.000475189	0.00271559
PA14_52570	rsmA	2.08039	0.000544484	0.00307154
PA14_01080	tssG1	2.39564	0.000640344	0.00351315
PA14_55280		-2.18818	0.000743601	0.00399628
PA14_23010	gltK	2.36403	0.000743959	0.00399628
PA14_42450	popB	2.54141	0.00101179	0.00522406
PA14_60700	ccpR	2.3489	0.00112211	0.00570846
PA14_44311		2.93643	0.00116597	0.00591214
PA14_63500		-2.13717	0.0011667	0.00591214
PA14_38370		2.10679	0.00151601	0.00746354
PA14_68300	arcD	2.23162	0.00158911	0.00779386
PA14_68340	arcB	2.33147	0.00174808	0.0084853
PA14_68330	arcA	2.31359	0.00180048	0.00871519
PA14_01020	hsiC1	2.05002	0.00189694	0.00912255
PA14_18310		2.53228	0.00192401	0.00922705
PA14_42460	pcrH	2.42028	0.00200138	0.00956277

## Sheet: PA14_54430
Locus_Tag	gene	logFC	PValue	FDR
PA14_54420	mucA	4.32447	6.32794e-10	3.28357e-06
PA14_54430	algU	4.41572	2.27716e-09	5.9081e-06
PA14_24970		2.69961	7.32276e-09	1.26659e-05
PA14_56520		3.18534	1.27758e-08	1.65734e-05
PA14_68460		3.6682	1.83438e-08	1.90371e-05
PA14_66880		3.4409	3.34803e-08	2.58378e-05
PA14_16110		4.95917	3.48553e-08	2.58378e-05
PA14_72900		4.71549	5.17772e-08	3.3584e-05
PA14_14660		5.20533	5.84876e-08	3.37214e-05
PA14_06040		2.69636	1.59632e-07	8.25234e-05
PA14_53220	fumC2	2.85173	1.90232e-07	8.25234e-05
PA14_03790		2.47687	1.90842e-07	8.25234e-05
PA14_13420		2.81693	3.86004e-07	0.000154075
PA14_00720		2.00276	6.84631e-07	0.000253754
PA14_39080		2.75006	9.69086e-07	0.000335239
PA14_68450		4.58219	1.29007e-06	0.000375748
PA14_18410	algF	6.03535	1.30342e-06	0.000375748
PA14_04300		3.31057	1.52282e-06	0.00041589
PA14_66875	phaF	3.05571	1.63038e-06	0.000423001
PA14_04330		2.48055	1.871e-06	0.000462315
PA14_68840		4.10784	3.19422e-06	0.000739886
PA14_24880		3.4289	3.3788e-06	0.000739886
PA14_44290	acnA	2.61903	3.4221e-06	0.000739886
PA14_56510		2.46016	3.95532e-06	0.000819384
PA14_56030		2.44173	4.21765e-06	0.000819384
PA14_27730	fadE	2.36782	4.26351e-06	0.000819384
PA14_07210		2.48867	5.22063e-06	0.000966845
PA14_20060		3.00955	5.40345e-06	0.000966845
PA14_37710	fusA2	2.05986	5.63436e-06	0.000974556
PA14_60540		2.20106	6.3578e-06	0.00106421
PA14_41300		3.30688	7.6752e-06	0.00124363
PA14_38370		3.72542	8.12953e-06	0.00124363
PA14_36550		3.17716	8.51566e-06	0.00124363
PA14_18580	algD	5.85051	8.53022e-06	0.00124363
PA14_39390		2.1683	8.62797e-06	0.00124363
PA14_69470	algR	2.34684	8.99969e-06	0.00126215
PA14_18380	algA	5.36993	1.02504e-05	0.00139972
PA14_07200		2.40088	1.07707e-05	0.00143306
PA14_50810		2.69532	1.12581e-05	0.00146045
PA14_28490		2.53607	1.16311e-05	0.00147205
PA14_71590		2.4626	1.22435e-05	0.00151265
PA14_42830		2.20173	1.29383e-05	0.00153144
PA14_50750		2.40232	1.29858e-05	0.00153144
PA14_49960		2.4832	1.35944e-05	0.00156759
PA14_36530		3.17375	1.3947e-05	0.00157328
PA14_54410	mucB	2.61053	1.57114e-05	0.0017346
PA14_36500		3.12887	1.61473e-05	0.00174559
PA14_53230		2.00271	1.66129e-05	0.00175927
PA14_54750		3.55528	1.7891e-05	0.00185673
PA14_64720		-2.62221	1.94433e-05	0.00197826
PA14_01240		2.60611	2.03432e-05	0.00203001
PA14_64460		2.98653	2.19202e-05	0.00212182
PA14_31390		3.86448	2.21961e-05	0.00212182
PA14_43900		4.2608	2.24899e-05	0.00212182
PA14_15280		-2.70152	2.50891e-05	0.00232477
PA14_36650		3.21669	2.68573e-05	0.00244496
PA14_38350	galU	2.45289	2.90069e-05	0.00259511
PA14_43290		2.0051	3.12551e-05	0.00273383
PA14_68400		2.73758	3.16111e-05	0.00273383
PA14_18520	algK	4.45532	3.24333e-05	0.00275896
PA14_15260		-2.64355	3.3392e-05	0.0027947
PA14_42530		-2.98888	3.47818e-05	0.00286481
PA14_33160		2.95745	3.61195e-05	0.0029285
PA14_38050		2.44871	4.4073e-05	0.00351838
PA14_42540		-3.15773	4.9852e-05	0.00385739
PA14_26780		2.45851	5.05497e-05	0.00385739
PA14_28170		2.18731	5.18349e-05	0.00389814
PA14_10220		2.94589	6.03826e-05	0.00441808
PA14_09550		2.24077	6.08229e-05	0.00441808
PA14_51730	tolA	2.04701	6.13031e-05	0.00441808
PA14_06010		2.57519	6.64539e-05	0.00471125
PA14_18480	algX	4.26055	6.71869e-05	0.00471125
PA14_72890		2.12462	7.02213e-05	0.00481904
PA14_52050	purN	2.39841	7.13221e-05	0.00481904
PA14_36820		3.67006	7.21558e-05	0.00481904
PA14_28520		2.85972	7.24388e-05	0.00481904
PA14_54110		-3.12794	7.81225e-05	0.00507693
PA14_64480	osmE	3.2271	7.82721e-05	0.00507693
PA14_67450	blc	2.23	9.10678e-05	0.00583396
PA14_53500		3.14625	9.52759e-05	0.00594486
PA14_29010		2.25831	9.53742e-05	0.00594486
PA14_38360		2.88608	9.6236e-05	0.00594486
PA14_64770	mdlC	-2.24465	9.77167e-05	0.00596532
PA14_64490		3.03378	0.000104479	0.00630399
PA14_63640	fadH2	-2.40841	0.000113956	0.00679675
PA14_40080		2.04296	0.00012101	0.00713546
PA14_55520	hxcU	-2.54867	0.000128227	0.00747605
PA14_21620	oprP	-2.53807	0.00013564	0.00782041
PA14_18510	algE	4.20367	0.000137855	0.00782072
PA14_39790		-3.37116	0.000139701	0.00782072
PA14_64800	vanA	-2.22167	0.000140167	0.00782072
PA14_21710		2.28314	0.000146203	0.00798579
PA14_52060		2.06429	0.000148818	0.00799561
PA14_18500	algG	3.34748	0.000149465	0.00799561
PA14_16690	ppc	2.00426	0.000152521	0.00807326
PA14_16010		-2.06421	0.000154028	0.00807326
PA14_55550		-3.05963	0.00015655	0.0081073
PA14_55390		-3.29929	0.000158755	0.0081073
PA14_42360	pscB	-2.32369	0.000159365	0.0081073
PA14_21410	phoA	-2.59389	0.000161929	0.00815777
PA14_02700		-2.31697	0.000168177	0.0083172
PA14_71110		-3.11243	0.000171487	0.00839479
PA14_70310	sphD	-2.29566	0.000179482	0.00870405
PA14_19350		2.63156	0.000185152	0.00889588
PA14_33040	gcvT2	2.96636	0.000188365	0.00896723
PA14_04100		2.22396	0.000193933	0.00907842
PA14_70280	argB	2.09037	0.0001942	0.00907842
PA14_26060		3.026	0.000206965	0.00950389
PA14_00710	osmC	3.86393	0.000210076	0.00956215
PA14_12260		2.60056	0.000216522	0.00976986
