# Supplementary material for: Challenges in using transcriptome data to study the c-di-GMP signaling network in Pseudomonas aeruginosa clinical isolates
Source: FEMS Microbes. 2023 Jul 18;4:xtad012. doi: 10.1093/femsmc/xtad012 (PMC10411656; doi:10.1093/femsmc/xtad012)
Supplement: xtad012_Supplemental_Files [file xtad012_supplemental_files.zip › Table_S6_revision_310523.xlsx]

## Sheet: info
Supplementary table S6. Differentially regulated genes of PA14_23130 and PA14_03790 deletion mutants in the different parental strain backgrounds: PA14, PAO1 and CH3484. In the following, all differentially expressed genes (DEG as logFC) from comparisons between the mutant (xx_23130 or xx_03790) in different strain backgrounds and their respective WT are listed with their cut-off parameters (pval…
Columns	description of columns
logFC	DEG parameter, logFC = foldchange parameter; pvalue and FDR = cut-off parameters
PValue
FDR
Locus_Tag	PA14_ID
compare	dataset dPA14_23130_vs_wt or dPA14_03790_vs_wt
Gene.Name	gene name
Product.Name	product name
PA14	LocusTag_<gene name>; bit-score (eggnog-mapper); e-value (eggnog-mapper)
PAO1
CH3484
eggnog_ortholog	orthologue ID from eggnog-mapper
eggnog description	description from eggnog-mapper
eggnog gene name	gene name from eggnog-mapper
Tabs	description of tabs
PA14	comparisons for PA14 mutants versus PA14 WT
PAO1	comparisons for PAO1 mutants versus PAO1 WT
CH3484	comparisons for Ch3483 mutants versus CH3484 WT

## Sheet: PA14
comparison	Locus_Tag	logFC	PValue	FDR	Gene.Name	Product.Name	PA14	PAO1	CH3484	eggnog_ortholog	eggnog description	eggnog gene name
ΔPA14_23130 vs WT	PA14_06420	4.35557	3.36728e-05	0.0450263		hypothetical protein	PA14_06420_;3.16e-180;501	PA0492_;6.64e-182;506	CH3484_04008;6.64e-182;506	287.DR97_3460	Belongs to the UPF0271 (lamB) family	-
ΔPA14_23130 vs WT	PA14_38130	4.04626	5.11653e-05	0.0450263		amino acid permease	PA14_38130_;0;875	PA2041_;0;879	CH3484_04372;0;879	287.DR97_5806	Amino acid permease	yeeF
ΔPA14_23130 vs WT	PA14_38140	4.01935	0.000112304	0.0581393		glutamine synthetase	PA14_38140_;0;917	PA2040_pauA4;0;918	CH3484_04371;0;920	287.DR97_5807	Glutamine synthetase, catalytic domain	puuA
ΔPA14_23130 vs WT	PA14_06480	3.49221	0.000125105	0.0581393		hydrolase	PA14_06480_;5.91e-233;641	PA0496_;3.42e-232;639	CH3484_04004;3.99e-231;636	287.DR97_3464	Allophanate hydrolase subunit 2	-
ΔPA14_23130 vs WT	PA14_06450	3.45934	0.000199043	0.0594476		acetyl-CoA carboxylase biotin carboxylase subunit	PA14_06450_;0;877	PA0494_;0;881	CH3484_04006;0;879	287.DR97_3462	An AccC homodimer forms the biotin carboxylase subunit of the acetyl CoA carboxylase, an enzyme that catalyzes the formation of malonyl-CoA, which in turn controls the rate of fatty acid metabolism	-
ΔPA14_23130 vs WT	PA14_50770	3.20191	0.00124432	0.148655		transporter	PA14_50770_;3.77e-291;799	PA1051_;3.77e-291;799	CH3484_01078;3.77e-291;799	287.DR97_893	GntP family permease	Z012_12535
ΔPA14_23130 vs WT	PA14_28180	3.06933	0.000185668	0.0594476		hypothetical protein	PA14_28180_;0;864	PA2776_pauB3;0;864	CH3484_03383;0;864	287.DR97_5171	FAD binding domain	ordL
ΔPA14_23130 vs WT	PA14_44520	2.99536	0.00181628	0.191047		drug efflux transporter	PA14_44520_;4.24e-76;228	PA1541_;1.42e-74;224	CH3484_02523;1.42e-74;224	287.DR97_395	Small Multidrug Resistance protein	mdtJ
ΔPA14_23130 vs WT	PA14_06460	2.9194	0.000430326	0.096393		hypothetical protein	PA14_06460_;1.73e-213;589	PA0495_;3.34e-211;583	CH3484_04005;4.24e-214;590	287.DR97_3463	Allophanate hydrolase subunit 1	-
ΔPA14_23130 vs WT	PA14_46070	2.79813	0.00184793	0.191047	gbuA	guanidinobutyrase	PA14_46070_gbuA;1.15e-236;650	PA1421_gbuA;5.72e-237;650	CH3484_00709;5.72e-237;650	287.DR97_602	Belongs to the arginase family	speB
ΔPA14_23130 vs WT	PA14_50760	2.66288	0.000585114	0.112342		hypothetical protein	PA14_50760_;3.98e-257;707	PA1052_;9.78e-258;708	CH3484_01077;9.78e-258;708	287.DR97_891	Belongs to the glycerate kinase type-1 family	glxK
ΔPA14_23130 vs WT	PA14_34610	2.60995	0.00587947	0.405231		hypothetical protein	NA	NA	NA	NA	NA	NA
ΔPA14_23130 vs WT	PA14_15700	2.53774	0.000410556	0.095963		amino acid permease	PA14_15700_;1.14e-293;802	PA3766_;3.98e-294;803	CH3484_00018;3.98e-294;803	287.DR97_4109	Transmembrane amino acid transporter protein	-
ΔPA14_23130 vs WT	PA14_09630	2.37287	0.00629182	0.428162		acyl-CoA dehydrogenase	PA14_09630_;0;972	PA4199_;0;974	CH3484_01632;0;974	95619.PM1_0213580	acyl-CoA dehydrogenase	-
ΔPA14_23130 vs WT	PA14_70170	2.29997	0.000188389	0.0594476		hypothetical protein	PA14_70170_;7.66e-87;254	PA5314_;7.66e-87;254	CH3484_05342;7.66e-87;254	287.DR97_2685	Protein of unknown function (DUF861)	-
ΔPA14_23130 vs WT	PA14_72850	2.29753	0.000472923	0.101697		glutamine synthetase	PA14_72850_;0;915	PA5522_pauA6;0;922	CH3484_04976;0;922	287.DR97_2901	Glutamine synthetase, catalytic domain	-
ΔPA14_23130 vs WT	PA14_09660	2.27158	0.00665008	0.446885		acyl-CoA synthetase	PA14_09660_;0;1016	PA4198_;0;1015	CH3484_01633;0;1015	1123020.AUIE01000015_gene874	AMP-binding enzyme C-terminal domain	-
ΔPA14_23130 vs WT	PA14_09610	2.24811	0.0113421	0.628612		hypothetical protein	PA14_09610_;2.43e-170;479	PA4200_;1.4e-169;478	CH3484_01631;2.43e-170;479	1149133.ppKF707_0355	Metallo-beta-lactamase superfamily	-
ΔPA14_23130 vs WT	PA14_65920	2.22302	0.000151405	0.0581393		hypothetical protein	PA14_65920_;1.13e-272;744	PA4985_;3.06e-270;741	CH3484_01313;4.59e-272;743	287.DR97_2339	Bacterial extracellular solute-binding protein	-
ΔPA14_23130 vs WT	PA14_70160	2.1947	0.00013879	0.0581393		omega amino acid--pyruvate transaminase	PA14_70160_;0;892	PA5313_gabT2;0;892	CH3484_05343;0;893	287.DR97_2684	Aminotransferase class-III	aptA
ΔPA14_23130 vs WT	PA14_38395	2.13283	0.000674803	0.113708		periplasmic multidrug efflux lipoprotein	PA14_38395_;6.18e-264;725	PA2019_mexX;4.17e-262;721	CH3484_04352;4.35e-264;726	287.DR97_5828	Belongs to the membrane fusion protein (MFP) (TC 8.A.1) family	-
ΔPA14_23130 vs WT	PA14_03900	2.02083	0.00408226	0.332519	spuC	aminotransferase	PA14_03900_spuC;0;935	PA0299_spuC;0;935	CH3484_04205;0;935	287.DR97_3261	Belongs to the class-III pyridoxal-phosphate-dependent aminotransferase family	spuC
ΔPA14_23130 vs WT	PA14_03870	1.99233	0.00555154	0.395402	spuA	glutamine amidotransferase	PA14_03870_spuA;6.92e-183;508	PA0297_spuA;6.92e-183;508	CH3484_04207;6.92e-183;508	287.DR97_3259	Peptidase C26	spuA
ΔPA14_23130 vs WT	PA14_34630	1.97144	0.00557143	0.395402	gnuT	gluconate permease	PA14_34630_gnuT;1.54e-305;835	PA2322_gntP;1.54e-305;835	CH3484_05589;1.54e-305;835	287.DR97_6111	GntP family permease	gntT
ΔPA14_23130 vs WT	PA14_70100	1.90523	0.000967021	0.140506		oxidoreductase	PA14_70100_;0;883	PA5309_pauB4;0;879	CH3484_05347;0;883	287.DR97_2680	FAD dependent oxidoreductase	ordL
ΔPA14_23130 vs WT	PA14_03880	1.90118	0.0047092	0.366908	spuB	glutamine synthetase	PA14_03880_spuB;0;907	PA0298_spuB;0;907	CH3484_04206;0;907	287.DR97_3260	Glutamine synthetase, catalytic domain	spuB
ΔPA14_23130 vs WT	PA14_13770	1.84523	0.0446639	0.99999	narK2	nitrite extrusion protein 2	PA14_13770_narK2;0;909	PA3876_narK2;0;929	CH3484_01978;0;929	287.DR97_3993	Major Facilitator Superfamily	narK
ΔPA14_23130 vs WT	PA14_46110	1.82675	0.0148147	0.773242		sodium:solute symport protein	PA14_46110_;8.97999982856095e-317;865	PA1418_;0;866	CH3484_00712;0;866	287.DR97_605	Sodium:solute symporter family	-
ΔPA14_23130 vs WT	PA14_03450	1.82186	0.00210154	0.205416	gabT	4-aminobutyrate aminotransferase	PA14_03450_gabT;2.08e-300;820	PA0266_davT;5.1e-301;822	CH3484_04238;5.1e-301;822	287.DR97_3228	Belongs to the class-III pyridoxal-phosphate-dependent aminotransferase family	gabT
ΔPA14_23130 vs WT	PA14_65940	1.81505	0.00170409	0.183224		oxidoreductase	PA14_65940_;0;1283	PA4986_;0;1279	CH3484_01312;0;1283	287.DR97_2340	NADH:flavin oxidoreductase / NADH oxidase family	-
ΔPA14_23130 vs WT	PA14_70120	1.79346	0.000903237	0.138737		MFS transporter	PA14_70120_;3.21e-266;730	PA5311_;1.66e-268;736	CH3484_05345;9.6e-268;734	287.DR97_2682	Uncharacterised MFS-type transporter YbfB	-
ΔPA14_23130 vs WT	PA14_46140	1.76641	0.0335509	0.99999		hypothetical protein	PA14_46140_;0;889	PA1416_;0;889	CH3484_00714;0;887	287.DR97_607	FAD linked oxidases, C-terminal domain	-
ΔPA14_23130 vs WT	PA14_03430	1.75024	0.00133036	0.155479	gabD	succinate-semialdehyde dehydrogenase I	PA14_03430_gabD;0;938	PA0265_davD;0;938	CH3484_04239;0;938	287.DR97_3227	Catalyzes the formation of succinate from succinate semialdehyde	gabD
ΔPA14_23130 vs WT	PA14_72870	1.71415	0.00104784	0.140938		aminotransferase	PA14_72870_;0;873	PA5523_;0;887	CH3484_04977;0;910	287.DR97_2902	Belongs to the class-III pyridoxal-phosphate-dependent aminotransferase family	-
ΔPA14_23130 vs WT	PA14_64950	1.63288	0.0161015	0.789624	pncA	hypothetical protein	PA14_64950_pncA;3.87e-160;448	PA4918_pcnA;5.5e-160;447	CH3484_01383;4.52e-159;445	287.DR97_2269	Isochorismatase family	pncA
ΔPA14_23130 vs WT	PA14_70140	1.55289	0.0108671	0.608559		aldehyde dehydrogenase	PA14_70140_;0;976	PA5312_pauC;0;978	CH3484_05344;0;978	287.DR97_2683	belongs to the aldehyde dehydrogenase family	aldH
ΔPA14_23130 vs WT	PA14_09680	1.51969	0.0236473	0.99999		two-component sensor	PA14_09680_;0;915	PA4197_bfiS;0;915	CH3484_01634;0;913	1149133.ppKF707_4348	PAS domain	-
ΔPA14_23130 vs WT	PA14_42010	1.5138	0.00927685	0.566731		amidotransferase	PA14_42010_;5.7e-177;492	PA1742_pauD2;9.46e-176;489	CH3484_02261;5.7e-177;492	287.DR97_144	Glutamine amidotransferase class-I	-
ΔPA14_23130 vs WT	PA14_38410	1.51244	0.0158095	0.789624	amrB	multidrug efflux protein	PA14_38410_amrB;0;1942	PA2018_mexY;0;1953	CH3484_04351;0;1954	287.DR97_5829	AcrB/AcrD/AcrF family	-
ΔPA14_23130 vs WT	PA14_09850	1.48939	0.0222813	0.998204		porin	PA14_09850_;1.52e-258;714	PA4179_;6.17e-258;713	CH3484_01652;2.16e-258;714	1226994.AMZB01000106_gene3786	outer membrane porin, OprD family	uidC
ΔPA14_23130 vs WT	PA14_20670	1.45548	0.00965093	0.58296		glutamine synthetase	PA14_20670_;3.94e-309;842	PA3356_pauA5;1.87e-307;838	CH3484_00413;0;910	287.DR97_4571	Glutamine synthetase, catalytic domain	-
ΔPA14_23130 vs WT	PA14_03830	1.41346	0.04831	0.99999	aguB	N-carbamoylputrescine amidohydrolase	PA14_03830_aguB;6.54e-218;600	PA0293_aguB;6.54e-218;600	CH3484_04211;6.54e-218;600	287.DR97_3255	Carbon-nitrogen hydrolase	aguB
ΔPA14_23130 vs WT	PA14_13260	1.41266	0.0142742	0.75582	moaB1	MoaB1	PA14_13260_moaB1;7.4e-130;369	PA3915_moaB1;1.82e-130;370	CH3484_01936;1.82e-130;370	287.DR97_3951	May be involved in the biosynthesis of molybdopterin	moaB
ΔPA14_23130 vs WT	PA14_13750	1.41034	0.0166872	0.798784	narK1	nitrite extrusion protein 1	PA14_13750_narK1;3.86000001103634e-316;860	PA3877_narK1;2.51000000098146e-315;858	NA	287.DR97_3992	Major Facilitator Superfamily	narK1
ΔPA14_23130 vs WT	PA14_03860	1.40077	0.025823	0.99999		glutamine synthetase	PA14_03860_;0;920	PA0296_spuI;0;920	CH3484_04208;0;920	287.DR97_3258	Glutamine synthetase, catalytic domain	puuA
ΔPA14_23130 vs WT	PA14_18670	1.38404	0.0291841	0.99999	bfrB	bacterioferritin	PA14_18670_bfrB;7.73e-112;321	PA3531_bfrB;7.73e-112;321	CH3484_00256;7.73e-112;321	287.DR97_4411	Iron-storage protein, whose ferroxidase center binds Fe(2 ) ions, oxidizes them by dioxygen to Fe(3 ), and participates in the subsequent Fe(3 ) oxide mineral core formation within the central cavity of the protein complex	bfr
ΔPA14_23130 vs WT	PA14_38160	1.31746	0.0200992	0.92353		hypothetical protein	PA14_38160_;6.25e-165;462	PA2039_;3.1e-165;463	CH3484_04370;3.27e-165;462	287.DR97_5808	AzlC protein	azlC
ΔPA14_23130 vs WT	PA14_60750	-1.23473	0.033175	0.99999	pra	protein activator	PA14_60750_pra;4.94e-101;294	PA4590_pra;4.94e-101;294	CH3484_02657;4.94e-101;294	287.DR97_1895	-	pra
ΔPA14_23130 vs WT	PA14_43050	-1.26024	0.041807	0.99999	hsiA2	HsiA2	PA14_43050_hsiA2;0;1024	PA1656_hsiA2;0;1028	CH3484_02349;0;1028	287.DR97_232	Type VI secretion, EvfE, EvfF, ImpA, BimE, VC_A0119, VasJ	-
ΔPA14_23130 vs WT	PA14_30820	-1.28514	0.0494079	0.99999		methyl-accepting chemotaxis transducer	PA14_30820_;5.36e-275;765	PA2573_;9.3e-276;767	CH3484_03723;5.36e-275;765	287.DR97_5596	Methyl-accepting chemotaxis-like domains (chemotaxis sensory transducer).	-
ΔPA14_23130 vs WT	PA14_56990	-1.28676	0.0402927	0.99999		hypothetical protein	PA14_56990_;1.57e-168;470	PA4384_;1.71e-172;480	CH3484_02871;1.2e-172;480	287.DR97_1562	Putative ParB-like nuclease	-
ΔPA14_23130 vs WT	PA14_07110	-1.29908	0.0259686	0.99999		ArsR family transcriptional regulator	PA14_07110_;2.42e-236;650	PA0547_;2.42e-236;650	CH3484_03952;2.42e-236;650	287.DR97_3516	helix_turn_helix, Arsenical Resistance Operon Repressor	-
ΔPA14_23130 vs WT	PA14_40430	-1.30445	0.0406127	0.99999		hypothetical protein	PA14_40430_;1.59e-205;567	PA1860_;4.75e-207;571	CH3484_02132;4.56e-205;566	287.DR97_16	Leucine carboxyl methyltransferase	-
ΔPA14_23130 vs WT	PA14_28050	-1.31523	0.0167899	0.798784		chemotaxis transducer	PA14_28050_;0;924	PA2788_;0;931	CH3484_03371;0;931	287.DR97_5159	Type IV pili methyl-accepting chemotaxis transducer N-term	-
ΔPA14_23130 vs WT	PA14_30830	-1.33327	0.0143403	0.75582		two-component response regulator	PA14_30830_;2.92999999999792e-313;854	PA2572_;9.30000021858458e-317;863	CH3484_03724;9.30000021858458e-317;863	287.DR97_5597	HD domain	-
ΔPA14_23130 vs WT	PA14_07090	-1.34905	0.0452881	0.99999	metK	S-adenosylmethionine synthetase	PA14_07090_metK;1.41e-285;780	PA0546_metK;1.41e-285;780	CH3484_03953;3.88e-283;774	287.DR97_3515	Catalyzes the formation of S-adenosylmethionine (AdoMet) from methionine and ATP. The overall synthetic reaction is composed of two sequential steps, AdoMet formation and the subsequent tripolyphosphate hydrolysis which occurs prior to release of AdoMet from the enzyme	metK
ΔPA14_23130 vs WT	PA14_06310	-1.36507	0.0104082	0.595206		ACT domain-containing protein	PA14_06310_;1.64e-117;336	PA0484_;1.64e-117;336	CH3484_04016;1.64e-117;336	287.DR97_3452	ACT domain	-
ΔPA14_23130 vs WT	PA14_40290	-1.38678	0.00761594	0.48742	lasA	LasA protease	PA14_40290_lasA;1.41e-303;827	PA1871_lasA;2.09e-305;832	CH3484_02120;1.21e-304;830	287.DR97_4	COG0739 Membrane proteins related to metalloendopeptidases	lasA
ΔPA14_23130 vs WT	PA14_54660	-1.40335	0.00448732	0.360057		enoyl-CoA hydratase/isomerase	PA14_54660_;5.16e-271;741	PA0744_;8.93e-272;743	CH3484_04800;3.64e-271;741	287.DR97_1240	Enoyl-CoA hydratase/isomerase	-
ΔPA14_23130 vs WT	PA14_00080	-1.41049	0.0479108	0.99999		hypothetical protein	PA14_00080_;0;1117	PA0007_;0;1124	CH3484_05031;0;1127	287.DR97_2960	Cytochrome c	-
ΔPA14_23130 vs WT	PA14_55790	-1.43869	0.0443668	0.99999		hypothetical protein	PA14_55790_;1.01e-102;298	PA4294_;8.27e-102;296	CH3484_02964;5.7e-103;298	287.DR97_1469	TadE-like protein	-
ΔPA14_23130 vs WT	PA14_16100	-1.44523	0.00884617	0.552989		hypothetical protein	PA14_16100_;5.8e-234;647	PA3734_;9.61e-234;647	CH3484_00052;6.17e-236;649	287.DR97_4143	serine-type peptidase activity	-
ΔPA14_23130 vs WT	PA14_65090	-1.45338	0.010518	0.595206		hypothetical protein	PA14_65090_;0;1214	PA4929_;0;1222	CH3484_01372;0;1217	287.DR97_2280	7TM diverse intracellular signalling	-
ΔPA14_23130 vs WT	PA14_20900	-1.4625	0.0353205	0.99999		MFS transporter	PA14_20900_;4.11e-242;669	PA3336_;1.01e-242;671	CH3484_00433;5.4e-231;641	287.DR97_4591	Major Facilitator Superfamily	-
ΔPA14_23130 vs WT	PA14_07355	-1.47603	0.0232904	0.99999		hypothetical protein	PA14_07355_;3.64e-70;212	PA0565_;3.64e-70;212	CH3484_03935;3.64e-70;212	287.DR97_3534	Antioxidant protein with alkyl hydroperoxidase activity. Required for the reduction of the AhpC active site cysteine residues and for the regeneration of the AhpC enzyme activity	-
ΔPA14_23130 vs WT	PA14_06000	-1.48789	0.0151057	0.780846		ClpA/B protease ATP binding subunit	PA14_06000_;0;1547	PA0459_;0;1545	CH3484_04042;0;1707	287.DR97_3426	C-terminal, D2-small domain, of ClpB protein	-
ΔPA14_23130 vs WT	PA14_09530	-1.50283	0.0259735	0.99999	mexH	RND efflux membrane fusion protein	PA14_09530_mexH;2.08e-139;407	PA4206_mexH;1.8e-140;410	CH3484_01625;1.8e-140;410	273526.SMDB11_1059	Belongs to the membrane fusion protein (MFP) (TC 8.A.1) family	-
ΔPA14_23130 vs WT	PA14_42880	-1.51246	0.0103411	0.595206	stk1	Stk1	PA14_42880_stk1;6.18e-237;651	PA1671_stk1;2.52e-236;650	CH3484_02334;7.53e-238;654	287.DR97_217	serine threonine protein kinase	stk1
ΔPA14_23130 vs WT	PA14_21190	-1.52225	0.0248682	0.99999		hypothetical protein	PA14_21190_;0;1401	PA3311_nbdA;0;1409	CH3484_00458;0;1410	287.DR97_4616	Bacterial signalling protein N terminal repeat	-
ΔPA14_23130 vs WT	PA14_70680	-1.54468	0.0181678	0.841982	glcE	glycolate oxidase FAD binding subunit	PA14_70680_glcE;2.84e-264;723	PA5354_glcE;1.92e-262;718	CH3484_05302;1.92e-262;718	287.DR97_2725	FAD binding domain	glcE
ΔPA14_23130 vs WT	PA14_42990	-1.54737	0.00558976	0.395402	hsiH2	HsiH2	PA14_42990_hsiH2;1.36e-243;669	PA1661_hsiH2;2.36e-244;671	CH3484_02344;8.22e-245;672	287.DR97_227	Type VI secretion, TssG	-
ΔPA14_23130 vs WT	PA14_53250	-1.57044	0.0129235	0.708946	cpbD	chitin-binding protein CbpD	PA14_53250_cpbD;1.28e-298;812	PA0852_cbpD;1.55e-299;815;PA0852.1_;7.18e-98;297	CH3484_04692;1.55e-299;815	287.DR97_1092	Pfam:Chitin_bind_3	-
ΔPA14_23130 vs WT	PA14_56680	-1.57786	0.0330495	0.99999	feoB	ferrous iron transport protein B	PA14_56680_feoB;0;1479	PA4358_feoB;0;1487	CH3484_02899;0;1486	287.DR97_1534	Ferrous iron transport protein B C terminus	feoB
ΔPA14_23130 vs WT	PA14_28060	-1.60806	0.0073987	0.485066	cpg2	glutamate carboxypeptidase	PA14_28060_cpg2;8.16e-284;777	PA2787_cpg2;2.01e-284;778	CH3484_03372;1.05e-279;766	287.DR97_5160	COG0624 Acetylornithine deacetylase Succinyl-diaminopimelate desuccinylase and related deacylases	cpg2
ΔPA14_23130 vs WT	PA14_58580	-1.61025	0.0219293	0.990688		hydroxylase	PA14_58580_;1.24e-164;460	PA4515_;3.05e-165;461	CH3484_02739;1.68e-164;460	287.DR97_1694	Prolyl 4-hydroxylase alpha subunit homologues.	ybiX
ΔPA14_23130 vs WT	PA14_43000	-1.61945	0.00110531	0.144931	hsiG2	HsiG2	PA14_43000_hsiG2;0;1067	PA1660_hsiG2;0;1067	CH3484_02345;0;1199	287.DR97_228	Type VI secretion system, TssF	-
ΔPA14_23130 vs WT	PA14_22980	-1.62949	0.0161567	0.789624		sugar ABC transporter substrate-binding protein	PA14_22980_;4.73e-303;826	PA3190_;4.73e-303;826	CH3484_00587;3.89e-302;824	287.DR97_4746	Bacterial extracellular solute-binding protein	gtsA
ΔPA14_23130 vs WT	PA14_56840	-1.62967	0.0219234	0.990688		hypothetical protein	PA14_56840_;0;961	PA4371_;0;961	CH3484_02885;0;963	287.DR97_1548	Di-haem oxidoreductase, putative peroxidase	-
ΔPA14_23130 vs WT	PA14_49220	-1.63149	0.0337394	0.99999	napF	ferredoxin protein NapF	PA14_49220_napF;2.75e-103;300	PA1176_napF;6.76e-104;301	CH3484_00946;3.35e-104;302	287.DR97_758	4Fe-4S dicluster domain	napF
ΔPA14_23130 vs WT	PA14_40750	-1.64239	0.0175874	0.822172		hypothetical protein	PA14_40750_;3.13e-06;45.8	NA	CH3484_02156;1.8e-06;45.8	1419583.V466_28400	-	-
ΔPA14_23130 vs WT	PA14_70740	-1.66979	0.0156256	0.789624		hypothetical protein	PA14_70740_;7.53e-90;264	PA5359_;7.53e-90;264	CH3484_05297;4.01e-90;263	287.DR97_2730	Secreted repeat of unknown function	-
ΔPA14_23130 vs WT	PA14_42890	-1.67295	0.00158324	0.173704	stp1	Stp1	PA14_42890_stp1;3.26e-168;470	PA1670_stp1;1.14e-168;471	CH3484_02335;1.14e-168;471	287.DR97_218	Serine/threonine phosphatases, family 2C, catalytic domain	stp1
ΔPA14_23130 vs WT	PA14_56670	-1.67488	0.00480155	0.368759		hypothetical protein	PA14_56670_;1.15e-10;59.3	NA	CH3484_02900;1.15e-10;59.3	399741.Spro_4630	May function as a transcriptional regulator that controls feoABC expression	feoC
ΔPA14_23130 vs WT	PA14_42900	-1.67635	0.001902	0.19289	icmF2	IcmF2	PA14_42900_icmF2;0;2292	PA1669_icmF2;0;2291	CH3484_02336;0;2295	287.DR97_219	Intracellular multiplication and human macrophage-killing	icmF2
ΔPA14_23130 vs WT	PA14_02260	-1.67684	0.00514137	0.37863		two-component response regulator	PA14_02260_;2.11e-80;238	PA0179_;2.11e-80;238	CH3484_05145;2.11e-80;238	287.DR97_3135	cheY-homologous receiver domain	cheY1
ΔPA14_23130 vs WT	PA14_39990	-1.68906	0.0330477	0.99999		hypothetical protein	PA14_39990_;2.08e-191;530	PA1897_;2.08e-191;530	CH3484_02094;2.08e-191;530	287.DR97_5950	COG3000 Sterol desaturase	-
ΔPA14_23130 vs WT	PA14_54630	-1.6943	0.00245119	0.223349		acyl-CoA dehydrogenase	PA14_54630_;2.24e-282;771	PA0746_;1.11e-282;772	CH3484_04798;6.42e-282;770	287.DR97_1238	Acyl-CoA dehydrogenase, C-terminal domain	acdA
ΔPA14_23130 vs WT	PA14_42920	-1.75185	0.000622814	0.113708	hsiJ2	HsiJ2	PA14_42920_hsiJ2;0;874	PA1667_hsiJ2;0;874	CH3484_02338;0;875	287.DR97_221	Type VI secretion	impJ3
ΔPA14_23130 vs WT	PA14_43020	-1.75192	0.00268611	0.236598	hsiF2	HsiF2	PA14_43020_hsiF2;6e-89;261	PA1659_hsiF2;1.04e-89;263	CH3484_02346;1.72e-88;260	287.DR97_229	Gene 25-like lysozyme	-
ΔPA14_23130 vs WT	PA14_43040	-1.77798	0.00505458	0.377409	hsiB2	HsiB2	PA14_43040_hsiB2;1.93e-110;318	PA1657_hsiB2;1.36e-110;318	CH3484_02348;2.34e-111;320	287.DR97_231	Type VI secretion system, VipA, VC_A0107 or Hcp2	impB3
ΔPA14_23130 vs WT	PA14_50880	-1.78263	0.0159035	0.789624		hypothetical protein	PA14_50880_;3.12e-132;377	PA1041_;3.12e-132;377	CH3484_01088;3.12e-132;377	287.DR97_903	OmpA family	oprF
ΔPA14_23130 vs WT	PA14_58600	-1.78379	0.0134283	0.721904		hypothetical protein	PA14_58600_;6.2e-79;246	PA4516_;1.66e-81;253	CH3484_02738;8.88e-84;259	287.DR97_1695	Sel1-like repeats.	-
ΔPA14_23130 vs WT	PA14_39270	-1.79293	0.00573306	0.400271		hypothetical protein	PA14_39270_;5.72e-300;818	PA1951_fapF;5.72e-300;818	CH3484_04282;5.72e-300;818	287.DR97_5897	Has lipid A 3-O-deacylase activity. Hydrolyzes the ester bond at the 3 position of lipid A, a bioactive component of lipopolysaccharide (LPS), thereby releasing the primary fatty acyl moiety	-
ΔPA14_23130 vs WT	PA14_31350	-1.79835	0.00749939	0.485744		hypothetical protein	PA14_31350_;1.41e-219;611	PA2566_;8.38e-248;684	CH3484_03732;7.2e-249;687	1216976.AX27061_3953	Pyridine nucleotide-disulphide oxidoreductase	-
ΔPA14_23130 vs WT	PA14_54620	-1.80697	0.00243153	0.223349		aldehyde dehydrogenase	PA14_54620_;0;994	PA0747_;0;989	CH3484_04797;0;990	287.DR97_1237	methylmalonate-semialdehyde dehydrogenase	mmsA3
ΔPA14_23130 vs WT	PA14_19100	-1.8504	0.00122557	0.148655	rhlA	rhamnosyltransferase chain A	PA14_19100_rhlA;1.32e-214;592	PA3479_rhlA;3.1e-213;588	CH3484_00287;1.32e-214;592	287.DR97_4442	Alpha beta hydrolase	rhlA
ΔPA14_23130 vs WT	PA14_22990	-1.85105	0.0429145	0.99999		ABC sugar transporter permease	PA14_22990_;9e-225;619	PA3189_;9e-225;619	CH3484_00588;9e-225;619	287.DR97_4747	Binding-protein-dependent transport system inner membrane component	gtsB
ΔPA14_23130 vs WT	PA14_56690	-1.85492	0.0304079	0.99999	feoA	ferrous iron transport protein A	PA14_56690_feoA;3.1e-45;146	PA4359_;3.1e-45;146	CH3484_02898;3.1e-45;146	287.DR97_1535	FeoA	feoA
ΔPA14_23130 vs WT	PA14_42980	-1.85503	0.000897079	0.138737	clpV2	ClpV2	PA14_42980_clpV2;0;1634	PA1662_clpV2;0;1652	CH3484_02343;0;1607	287.DR97_226	C-terminal, D2-small domain, of ClpB protein	clpV
ΔPA14_23130 vs WT	PA14_19110	-1.87226	0.00123002	0.148655	rhlB	rhamnosyltransferase chain B	PA14_19110_rhlB;0;877	PA3478_rhlB;0;877	CH3484_00288;0;877	287.DR97_4443	UDP-glucoronosyl and UDP-glucosyl transferase	-
ΔPA14_23130 vs WT	PA14_16680	-1.87977	0.00735429	0.485066		hypothetical protein	PA14_16680_;1.65e-76;228	PA3688_;1.93e-75;225	CH3484_00098;1.65e-76;228	287.DR97_4189	pilin assembly protein	-
ΔPA14_23130 vs WT	PA14_43030	-1.92519	0.00366002	0.302711	hsiC2	HsiC2	PA14_43030_hsiC2;0;988	PA1658_hsiC2;0;988	CH3484_02347;0;988	287.DR97_230	Type VI secretion protein, EvpB/VC_A0108, tail sheath	-
ΔPA14_23130 vs WT	PA14_68900	-1.92939	0.0174876	0.822172		iron ABC transporter substrate-binding protein	PA14_68900_;8.15e-239;656	PA5217_;8.15e-239;656	CH3484_05443;8.15e-239;656	287.DR97_2586	Bacterial extracellular solute-binding protein	fbpA
ΔPA14_23130 vs WT	PA14_34070	-1.94248	0.0103561	0.595206	hsiB3	HsiB3	PA14_34070_hsiB3;8.98e-120;343	PA2365_hsiB3;8.98e-120;343	CH3484_05545;8.98e-120;343	287.DR97_6067	Type VI secretion system, VipA, VC_A0107 or Hcp2	-
ΔPA14_23130 vs WT	PA14_42940	-1.94707	0.00067683	0.113708	lip2.1	Lip2.1	PA14_42940_lip2.1;3.89e-110;317	PA1666_lip2;9.54e-111;319	CH3484_02339;3.19e-109;315	287.DR97_222	Type VI secretion lipoprotein, VasD, EvfM, TssJ, VC_A0113	vasD2
ΔPA14_23130 vs WT	PA14_21730	-1.95823	0.0452157	0.99999		TonB-dependent receptor	PA14_21730_;0;1451	PA3268_;0;1452	CH3484_00504;0;1452	287.DR97_4663	TonB-dependent Receptor Plug Domain	fecA
ΔPA14_23130 vs WT	PA14_42950	-1.96232	0.000876933	0.138737	fha2	Fha2	PA14_42950_fha2;1.03e-283;775	PA1665_fha2;1.4e-281;770	CH3484_02340;2.43e-282;772	287.DR97_223	Forkhead associated domain	-
ΔPA14_23130 vs WT	PA14_10360	-1.96565	0.00104864	0.140938		hypothetical protein	NA	NA	NA	NA	NA	NA
ΔPA14_23130 vs WT	PA14_00630	-1.97421	0.000301748	0.0737362		hypothetical protein	NA	NA	NA	NA	NA	NA
ΔPA14_23130 vs WT	PA14_42970	-1.98033	0.000163209	0.058494	sfa2	Sfa2	PA14_42970_sfa2;0;997	PA1663_sfa2;0;1000	CH3484_02342;0;990	287.DR97_225	Domain present in phytochromes and cGMP-specific phosphodiesterases.	-
ΔPA14_23130 vs WT	PA14_01490	-2.00827	0.00329749	0.276989		hemolysin	PA14_01490_;2.96e-94;275	PA0122_rahU;2.08e-94;275	CH3484_05201;2.08e-94;275	287.DR97_3079	Aegerolysin	-
ΔPA14_23130 vs WT	PA14_40010	-2.01438	0.00497503	0.376701		hypothetical protein	PA14_40010_;1.41e-286;782	PA1896_;5.75e-286;780	CH3484_02095;1.41e-286;782	287.DR97_5951	-	-
ΔPA14_23130 vs WT	PA14_42910	-2.02229	0.0002427	0.0686713	dotU2	DotU2	PA14_42910_dotU2;6.99e-207;572	PA1668_dotU2;1.72e-207;573	CH3484_02337;1.72e-207;573	287.DR97_220	Type VI secretion system protein DotU	-
ΔPA14_23130 vs WT	PA14_34870	-2.04794	0.000126026	0.0581393	chiC	chitinase	PA14_34870_chiC;0;978	PA2300_chiC;0;981	CH3484_05610;0;981	287.DR97_6133	Belongs to the glycosyl hydrolase 18 family	chiC
ΔPA14_23130 vs WT	PA14_49230	-2.05035	0.00265284	0.236598	napD	NapD protein of periplasmic nitrate reductase	PA14_49230_napD;7.17e-71;213	PA1175_napD;7.17e-71;213	CH3484_00947;7.17e-71;213	287.DR97_759	NapD protein	napD
ΔPA14_23130 vs WT	PA14_09490	-2.07799	0.00145744	0.163233	phzM	phenazine-specific methyltransferase	PA14_09490_phzM;3.32e-239;657	PA4209_phzM;3.32e-239;657	CH3484_01622;3.32e-239;657	287.DR97_3702	Dimerisation domain	-
ΔPA14_23130 vs WT	PA14_09470	-2.08415	0.0159813	0.789624	phzB1	phenazine biosynthesis protein	PA14_09470_phzB1;3.95e-125;355	PA4211_phzB1;1.13e-124;353	CH3484_01620;3.95e-125;355	287.DR97_3700	Phenazine biosynthesis protein A/B	phzB
ΔPA14_23130 vs WT	PA14_70690	-2.14884	0.00233962	0.220663	glcD	glycolate oxidase subunit GlcD	PA14_70690_glcD;0;988	PA5355_glcD;0;990	CH3484_05301;0;988	287.DR97_2726	Glycolate oxidase subunit GlcD	glcD
ΔPA14_23130 vs WT	PA14_34000	-2.18527	0.0444355	0.99999	hsiH3	HsiH3	PA14_34000_hsiH3;2.06e-235;648	PA2370_hsiH3;7.2e-236;649	CH3484_05540;1.7e-234;646	287.DR97_6062	Type VI secretion, TssG	-
ΔPA14_23130 vs WT	PA14_34050	-2.20609	0.0166114	0.798784	hsiC3	HsiC3	PA14_34050_hsiC3;0;967	PA2366_hsiC3;0;970	CH3484_05544;0;970	287.DR97_6066	Type VI secretion protein, EvpB/VC_A0108, tail sheath	evpB
ΔPA14_23130 vs WT	PA14_48060	-2.24317	0.010211	0.595206	aprA	alkaline metalloproteinase	PA14_48060_aprA;0;874	PA1249_aprA;0;876	CH3484_00867;0;876	287.DR97_688	Haemolysin-type calcium-binding repeat (2 copies)	-
ΔPA14_23130 vs WT	PA14_06170	-2.25815	0.0293449	0.99999		transmembrane sensor	PA14_06170_;9e-227;625	PA0471_fiuR;2.58e-226;624	CH3484_04029;3.14e-227;626	287.DR97_3439	Domain of unknown function (DUF4880)	fiuR
ΔPA14_23130 vs WT	PA14_40040	-2.2642	0.00272862	0.236598		hypothetical protein	PA14_40040_;0;1627	PA1893_;0;1650	CH3484_02098;0;1642	287.DR97_5954	COG2366 Protein related to penicillin acylase	-
ΔPA14_23130 vs WT	PA14_55940	-2.27416	0.000517528	0.103046		hypothetical protein	PA14_55940_;2.84e-37;125	PA4306_flp;3.89e-40;133	CH3484_02952;3.32e-41;135	287.DR97_1481	Flp Fap pilin component	-
ΔPA14_23130 vs WT	PA14_52250	-2.30635	0.0031115	0.265515		two-component response regulator	PA14_52250_;8.07e-172;479	PA0929_;1.98e-172;481	CH3484_04610;1.98e-172;481	287.DR97_1010	Transcriptional regulatory protein, C terminal	-
ΔPA14_23130 vs WT	PA14_09440	-2.33754	0.00979013	0.584797	phzE1	phenazine biosynthesis protein PhzE	PA14_09440_phzE1;0;1205;PA14_39910_phzE2;0;1202	PA1903_phzE2;0;1223;PA4214_phzE1;0;1223	CH3484_06239;1.55e-51;177	287.DR97_3697	chorismate binding enzyme	ehpC
ΔPA14_23130 vs WT	PA14_26020	-2.36159	0.0014443	0.163233		aminopeptidase	PA14_26020_;0;1059	PA2939_;0;1059	CH3484_03204;0;1059	287.DR97_5001	PA domain	-
ΔPA14_23130 vs WT	PA14_31290	-2.38282	0.0250009	0.99999	pa1L	PA-I galactophilic lectin	PA14_31290_pa1L;1.08e-87;257	PA2570_lecA;1.08e-87;257	CH3484_03727;1.08e-87;257	287.DR97_5600	PA-IL-like protein	-
ΔPA14_23130 vs WT	PA14_18120	-2.453	0.000515512	0.103046	mmsA	methylmalonate-semialdehyde dehydrogenase	PA14_18120_mmsA;0;971	PA3570_mmsA;0;971	CH3484_00216;0;971	287.DR97_4369	methylmalonate-semialdehyde dehydrogenase	-
ΔPA14_23130 vs WT	PA14_40020	-2.57066	0.00919055	0.566731		hypothetical protein	PA14_40020_;2.82e-281;771	PA1895_;0;899	CH3484_02096;0;899	287.DR97_5952	Fatty acid desaturase	-
ΔPA14_23130 vs WT	PA14_40030	-2.57159	0.00122585	0.148655		hypothetical protein	PA14_40030_;9.16e-150;422	PA1894_;1.11e-150;424	CH3484_02097;1.26e-150;423	287.DR97_5953	2OG-Fe(II) oxygenase superfamily	-
ΔPA14_23130 vs WT	PA14_20610	-2.68304	0.00805166	0.509244	lecB	fucose-binding lectin PA-IIL	PA14_20610_lecB;1.92e-62;192	PA3361_lecB;4.72e-72;217	CH3484_00408;4.72e-72;217	287.DR97_4566	Fucose-binding lectin II (PA-IIL)	-
ΔPA14_23130 vs WT	PA14_39960	-2.77442	0.00460065	0.363722	phzB2	phenazine biosynthesis protein	PA14_39960_phzB2;2.29e-124;353	PA1900_phzB2;2.29e-124;353	CH3484_02091;2.29e-124;353	287.DR97_5947	Phenazine biosynthesis protein A/B	phzB
ΔPA14_23130 vs WT	PA14_39945	-2.79107	0.0130674	0.7096	phzC2	phenazine biosynthesis protein PhzC	NA	NA	NA	NA	NA	NA
ΔPA14_23130 vs WT	PA14_34540	-2.79972	0.000286305	0.0732941		xenobiotic compound DszA family monooxygenase	PA14_34540_;0;964	PA2326_;0;964	CH3484_05584;0;964	287.DR97_6106	Luciferase-like monooxygenase	soxA
ΔPA14_23130 vs WT	PA14_18140	-2.88856	0.00100397	0.140938	mmsB	3-hydroxyisobutyrate dehydrogenase	PA14_18140_mmsB;1.71e-207;574	PA3569_mmsB;8.84e-210;580	CH3484_00217;1.78e-209;579	287.DR97_4370	Belongs to the 3-hydroxyisobutyrate dehydrogenase family	mmsB
ΔPA14_23130 vs WT	PA14_34510	-2.93307	5.2611e-05	0.0450263		hypothetical protein	PA14_34510_;5.12e-285;779	PA2328_;6.23e-286;781	CH3484_05582;6.23e-286;781	287.DR97_6104	NMT1-like family	-
ΔPA14_23130 vs WT	PA14_00640	-2.9429	0.00193751	0.19289	phzH	potential phenazine-modifying enzyme	PA14_00640_phzH;0;1230	PA0051_phzH;0;1230	CH3484_05271;0;1234	287.DR97_3009	Asparagine synthase	asnB
ΔPA14_23130 vs WT	PA14_34520	-3.10986	1.65889e-05	0.044591		ABC transporter permease	PA14_34520_;1.48e-170;477	PA2327_;4.43e-172;481	CH3484_05583;4.43e-172;481	287.DR97_6105	Nitrate ABC transporter	cmpB
ΔPA14_23130 vs WT	PA14_09400	-3.1219	0.00219675	0.210888	phzS	hypothetical protein	PA14_09400_phzS;2.87e-288;787	PA4217_phzS;3.35e-287;785	CH3484_06120;2.02e-288;788	287.DR97_3694	FAD binding domain	mhbM
ΔPA14_23130 vs WT	PA14_37770	-3.15367	0.000933608	0.139419		hydrolase	PA14_37770_;1.63e-158;444	PA2067_;1.4e-159;447	CH3484_04399;1.15e-158;444	287.DR97_5779	Haloacid dehalogenase-like hydrolase	-
ΔPA14_23130 vs WT	PA14_34500	-3.18185	0.000144783	0.0581393		ABC transporter ATP-binding protein	PA14_34500_;3.68e-192;534	PA2329_;3.68e-192;534	CH3484_05581;3.68e-192;534	287.DR97_6103	(ABC) transporter	-
ΔPA14_23130 vs WT	PA14_34460	-3.20354	0.000127186	0.0581393		hypothetical protein	PA14_34460_;1.73e-124;355	PA2331_;1.73e-124;355	CH3484_05579;1.73e-124;355	287.DR97_6101	Antioxidant protein with alkyl hydroperoxidase activity. Required for the reduction of the AhpC active site cysteine residues and for the regeneration of the AhpC enzyme activity	-
ΔPA14_23130 vs WT	PA14_37780	-3.21321	3.98661e-05	0.0450263		hypothetical protein	PA14_37780_;2.63e-159;445	PA2066_;2.63e-159;445	CH3484_04398;1.07e-158;444	287.DR97_5780	DUF218 domain	ydcF
ΔPA14_23130 vs WT	PA14_37745	-3.34196	0.000647727	0.113708		carbamoyl transferase	PA14_37745_;0;1156	PA2069_;0;1160	CH3484_04401;0;1164	287.DR97_5777	Carbamoyltransferase N-terminus	-
ΔPA14_23130 vs WT	PA14_34490	-3.46067	5.8628e-05	0.0450263		hypothetical protein	PA14_34490_;5.31e-242;666	PA2330_;1.93e-244;672	CH3484_05580;1.93e-244;672	287.DR97_6102	acyl-CoA dehydrogenase	-
ΔPA14_23130 vs WT	PA14_37760	-3.6669	0.000262056	0.0704406		MFS transporter	PA14_37760_;1.66e-268;736	PA2068_;4.76e-268;735	CH3484_04400;4.76e-268;735	287.DR97_5778	Nucleoside H+ symporter	hcaT
ΔPA14_23130 vs WT	PA14_23130	-9.92126	5.72085e-06	0.0307553		sensory box GGDEF domain-containing protein	PA14_23130_;1.48e-217;600	PA3177_;1.48e-217;600	CH3484_00600;1.48e-217;600	287.DR97_4759	diguanylate cyclase	-
ΔPA14_03790 vs WT	PA14_49100	1.62589	0.038916	0.999981		glutathione S-transferase	PA14_49100_;7.55e-153;429	PA1185_;5.32e-153;429	CH3484_00937;5.32e-153;429	287.DR97_749	Belongs to the GST superfamily	-
ΔPA14_03790 vs WT	PA14_03790	-5.70902	6.88184e-06	0.0369968		sensory box GGDEF domain-containing protein	PA14_03790_;3.28e-229;631	PA0290_;2.06e-232;639	CH3484_04214;2.06e-232;639	287.DR97_3252	diguanylate cyclase	-

## Sheet: PAO1
compare	Locus_Tag	logFC	PValue	FDR	Gene.Name	Product.Name	PA14	PAO1	CH3484	eggnog ortholog	eggnog description	eggnog gene name
ΔPAO1_03790 vs WT	PA14_03670	4.18314	0.0392984	1	cysW	sulfate transport protein CysW	PA14_03670_cysW;8.99e-194;539	PA0281_cysW;8.99e-194;539	CH3484_04223;8.99e-194;539	287.DR97_3243	Binding-protein-dependent transport system inner membrane component	cysW
ΔPAO1_03790 vs WT	PA14_03790	-3.37813	3.89361e-06	0.020932		sensory box GGDEF domain-containing protein	PA14_03790_;3.28e-229;631	PA0290_;2.06e-232;639	CH3484_04214;2.06e-232;639	287.DR97_3252	diguanylate cyclase	-
ΔPAO1_03790 vs WT	PA14_03800	1.39117	0.031068	1	oprE	anaerobically-induced outer membrane porin OprE precursor	PA14_03800_oprE;0;875	PA0291_oprE;0;915	CH3484_04213;0;915	287.DR97_3253	outer membrane porin	oprE
ΔPAO1_03790 vs WT	PA14_06890	2.82967	0.00511063	1		hypothetical protein	PA14_06890_;3.73e-183;507	PA0529_;3.73e-183;507	CH3484_03971;1.07e-182;506	287.DR97_3497	3-alpha domain	yiiM
ΔPAO1_03790 vs WT	PA14_06900	2.5777	0.0162991	1		hypothetical protein	PA14_06900_;7.75e-45;145	NA	CH3484_03970;6.38e-44;143	287.DR97_3498	-	-
ΔPAO1_03790 vs WT	PA14_13170	2.44399	0.0286983	1		metal transporting P-type ATPase	PA14_13170_;0;1408	PA3920_copA1;0;1411	CH3484_01931;0;1414	287.DR97_3946	Heavy-metal-associated domain	copA
ΔPAO1_03790 vs WT	PA14_13260	1.64372	0.0360393	1	moaB1	MoaB1	PA14_13260_moaB1;7.4e-130;369	PA3915_moaB1;1.82e-130;370	CH3484_01936;1.82e-130;370	287.DR97_3951	May be involved in the biosynthesis of molybdopterin	moaB
ΔPAO1_03790 vs WT	PA14_13280	1.54913	0.0169187	1	moeA1	molybdenum cofactor biosynthetic protein A1	PA14_13280_moeA1;2.99e-288;788	PA3914_moeA1;5.17e-289;790	CH3484_01937;4.24e-288;787	287.DR97_3952	MoeA C-terminal region (domain IV)	moeA1
ΔPAO1_03790 vs WT	PA14_13750	2.39922	0.0221152	1	narK1	nitrite extrusion protein 1	PA14_13750_narK1;3.86000001103634e-316;860	PA3877_narK1;2.51000000098146e-315;858	NA	287.DR97_3992	Major Facilitator Superfamily	narK1
ΔPAO1_03790 vs WT	PA14_13770	1.62643	0.0102461	1	narK2	nitrite extrusion protein 2	PA14_13770_narK2;0;909	PA3876_narK2;0;929	CH3484_01978;0;929	287.DR97_3993	Major Facilitator Superfamily	narK
ΔPAO1_03790 vs WT	PA14_17980	2.07134	0.0186957	1	glpF	glycerol uptake facilitator protein	PA14_17980_glpF;1.24e-195;543	PA3581_glpF;1.24e-195;543	CH3484_00205;1.24e-195;543	287.DR97_4358	Belongs to the MIP aquaporin (TC 1.A.8) family	glpF
ΔPAO1_03790 vs WT	PA14_18070	2.70447	0.024988	1		periplasmic metal-binding protein	PA14_18070_;2.69e-37;125	PA3574.1_;1.28e-37;126	CH3484_00211;4.65e-38;127	287.DR97_4365	Heavy-metal-associated domain	-
ΔPAO1_03790 vs WT	PA14_18800	3.22373	0.0298851	1		hypothetical protein	PA14_18800_;1.9e-41;135	PA3520_;1.9e-41;135	CH3484_00267;1.9e-41;135	287.DR97_4422	Heavy-metal-associated domain	-
ΔPAO1_03790 vs WT	PA14_20890	1.58468	0.0184392	1	rfaD	ADP-L-glycero-D-manno-heptose-6-epimerase	PA14_20890_rfaD;2.02e-243;668	PA3337_rfaD;5.79e-243;667	CH3484_00432;2.64e-243;667	287.DR97_4590	Catalyzes the interconversion between ADP-D-glycero- beta-D-manno-heptose and ADP-L-glycero-beta-D-manno-heptose via an epimerization at carbon 6 of the heptose	hldD
ΔPAO1_03790 vs WT	PA14_28810	-7.87156	0.0328501	1		DNA helicase	PA14_28810_;0;2680	NA	NA	228410.NE0093	DNA helicase	-
ΔPAO1_03790 vs WT	PA14_36220	2.56117	0.0441744	1		amino acid permease	PA14_36220_;2.12e-162;455	PA2203_;2.12e-162;455	CH3484_04535;2.12e-162;455	287.DR97_6227	Binding-protein-dependent transport system inner membrane component	yecS_4
ΔPAO1_03790 vs WT	PA14_44240	1.83202	0.028441	1		glutamine synthetase	PA14_44240_;0;922	PA1566_pauA3;0;926	CH3484_02497;0;926	287.DR97_369	Glutamine synthetase, catalytic domain	-
ΔPAO1_03790 vs WT	PA14_53450	2.07778	0.00152103	1		hypothetical protein	PA14_53450_;2.33e-29;106	NA	NA	95619.PM1_0215310	Protein of unknown function (DUF3565)	-
ΔPAO1_03790 vs WT	PA14_59240	2.33014	0.0229384	1	pilL2	type IV B pilus protein	PA14_59240_pilL2;1.87e-224;624	NA	CH3484_05956;5.79e-235;650	287.DR97_1756	Integrating conjugative element protein PilL	-
ΔPAO1_03790 vs WT	PA14_60810	1.58492	0.0211844	1		transcriptional regulator NfxB	PA14_60810_;8.11e-114;327	PA4596_esrC;2.83e-114;328	CH3484_02650;5.52e-113;327	287.DR97_1902	Transcriptional regulator	nfxB
ΔPAO1_03790 vs WT	PA14_64500	2.11625	0.040458	1		transcriptional regulator	PA14_64500_;1.65e-200;554	PA4878_brlR;1.65e-200;554	CH3484_01423;1.65e-200;554	287.DR97_2229	TRANSCRIPTIONal	tipA
ΔPAO1_03790 vs WT	PA14_64610	2.64889	0.0241684	1		hypothetical protein	PA14_64610_;1.29e-275;752	PA4888_desB;1.83e-275;752	CH3484_01413;3.79e-275;751	287.DR97_2239	Fatty acid desaturase	desA3
ΔPAO1_03790 vs WT	PA14_64620	2.08215	0.0195457	1		oxidoreductase	PA14_64620_;1.79e-266;729	PA4889_;7.92e-270;738	CH3484_01412;1.94e-270;739	287.DR97_2240	Oxidoreductase FAD-binding domain	-
ΔPAO1_03790 vs WT	PA14_68470	1.34168	0.0223873	1		hypothetical protein	PA14_68470_;1.31e-42;139	PA5183.01_phrX;1.02e-15;70.5;PA5183.1_rsmN;1.31e-42;139	CH3484_05477;1.31e-42;139	287.DR97_2552	Could accelerate the degradation of some genes transcripts potentially through selective RNA binding	csrA
ΔPAO1_03790 vs WT	PA14_69090	1.42832	0.0452771	1		hypothetical protein	PA14_69090_;5.63e-192;540	PA5232_;5.63e-192;540	CH3484_05427;5.63e-192;540	287.DR97_2602	Barrel-sandwich domain of CusB or HlyD membrane-fusion	yhiI
ΔPAO1_23130 vs WT	PA14_06890	2.72064	0.0441429	1		hypothetical protein	PA14_06890_;3.73e-183;507	PA0529_;3.73e-183;507	CH3484_03971;1.07e-182;506	287.DR97_3497	3-alpha domain	yiiM
ΔPAO1_23130 vs WT	PA14_06900	3.09032	0.0367458	1		hypothetical protein	PA14_06900_;7.75e-45;145	NA	CH3484_03970;6.38e-44;143	287.DR97_3498	-	-
ΔPAO1_23130 vs WT	PA14_13460	1.64417	0.047077	1		RNA polymerase sigma factor	PA14_13460_;1.85e-113;326	PA3899_fecI;1.85e-113;326	CH3484_01952;1.85e-113;326	287.DR97_3967	ECF sigma factor	-
ΔPAO1_23130 vs WT	PA14_17930	2.94094	0.034401	1	glpD	glycerol-3-phosphate dehydrogenase	PA14_17930_glpD;0;1027	PA3584_glpD;0;1026	CH3484_00202;0;1026	287.DR97_4355	Belongs to the FAD-dependent glycerol-3-phosphate dehydrogenase family	glpD
ΔPAO1_23130 vs WT	PA14_17980	3.67272	0.0320745	1	glpF	glycerol uptake facilitator protein	PA14_17980_glpF;1.24e-195;543	PA3581_glpF;1.24e-195;543	CH3484_00205;1.24e-195;543	287.DR97_4358	Belongs to the MIP aquaporin (TC 1.A.8) family	glpF
ΔPAO1_23130 vs WT	PA14_18800	3.15199	0.0403322	1		hypothetical protein	PA14_18800_;1.9e-41;135	PA3520_;1.9e-41;135	CH3484_00267;1.9e-41;135	287.DR97_4422	Heavy-metal-associated domain	-
ΔPAO1_23130 vs WT	PA14_25140	1.5814	0.0483655	1		hypothetical protein	PA14_25140_;1.9e-49;157	PA3009_;1.9e-49;157	CH3484_03132;1.9e-49;157	287.DR97_4928	-	-
ΔPAO1_23130 vs WT	PA14_27370	1.40383	0.0184088	1		ATP-dependent RNA helicase	PA14_27370_;0;1006	PA2840_;0;1006	CH3484_03306;0;1002	287.DR97_5101	DEAD-box RNA helicase involved in various cellular processes at low temperature, including ribosome biogenesis, mRNA degradation and translation initiation	deaD
ΔPAO1_23130 vs WT	PA14_28810	-4.40385	0.0390795	1		DNA helicase	PA14_28810_;0;2680	NA	NA	228410.NE0093	DNA helicase	-
ΔPAO1_23130 vs WT	PA14_33170	1.54649	0.0101962	1		transcriptional regulator	PA14_33170_;1.37e-216;598	PA2432_bexR;1.67e-217;600	CH3484_05856;1.67e-217;600	287.DR97_6000	LysR substrate binding domain	-
ΔPAO1_23130 vs WT	PA14_53450	1.719	0.0449078	1		hypothetical protein	PA14_53450_;2.33e-29;106	NA	NA	95619.PM1_0215310	Protein of unknown function (DUF3565)	-
ΔPAO1_23130 vs WT	PA14_64610	3.68802	0.0274981	1		hypothetical protein	PA14_64610_;1.29e-275;752	PA4888_desB;1.83e-275;752	CH3484_01413;3.79e-275;751	287.DR97_2239	Fatty acid desaturase	desA3
ΔPAO1_23130 vs WT	PA14_64620	2.91785	0.0445461	1		oxidoreductase	PA14_64620_;1.79e-266;729	PA4889_;7.92e-270;738	CH3484_01412;1.94e-270;739	287.DR97_2240	Oxidoreductase FAD-binding domain	-

## Sheet: CH3484
compare	Locus_Tag	logFC	PValue	FDR	Gene.Name	Product.Name	PA14	PAO1	CH3484	eggnog ortholog	eggnog description	eggnog gene name
ΔCH3484_03790 vs WT	PA14_03790	-3.65737	1.11833e-07	0.000601217		sensory box GGDEF domain-containing protein	PA14_03790_;3.28e-229;631	PA0290_;2.06e-232;639	CH3484_04214;2.06e-232;639	287.DR97_3252	diguanylate cyclase	-
ΔCH3484_03790 vs WT	PA14_13800	-1.4472	0.0193065	1	narH	respiratory nitrate reductase beta subuni	PA14_13800_narH;0;1066	PA3874_narH;0;1066	CH3484_01980;6.55e-283;777;CH3484_01981;2.3e-86;268	287.DR97_3995	Respiratory nitrate reductase beta C-terminal	narH
ΔCH3484_03790 vs WT	PA14_13810	-1.82097	0.0201595	1	narJ	respiratory nitrate reductase delta chain	PA14_13810_narJ;1.14e-138;396	PA3873_narJ;1.14e-138;396	CH3484_01982;1.14e-138;396	287.DR97_3996	Nitrate reductase delta subunit	narJ
ΔCH3484_03790 vs WT	PA14_13830	-1.75157	0.0171422	1	narI	respiratory nitrate reductase gamma chain	PA14_13830_narI;5.42e-155;436	PA3872_narI;4.45e-154;433	CH3484_01983;5.42e-155;436	287.DR97_3997	Nitrate reductase gamma subunit	narI
ΔCH3484_03790 vs WT	PA14_13840	-1.8582	0.0449142	1		peptidyl-prolyl cis-trans isomerase, PpiC-type	PA14_13840_;2.82e-193;536	PA3871_;3.29e-192;533	CH3484_01984;3.58e-196;543	287.DR97_3998	PPIC-type PPIASE domain	-
ΔCH3484_03790 vs WT	PA14_15280	-1.62296	0.0331837	1		hypothetical protein	PA14_15280_;3.64e-218;601	PA3772_;2.11e-217;599	CH3484_02083;5.62e-222;611	287.DR97_4098	Putative MetA-pathway of phenol degradation	-
ΔCH3484_03790 vs WT	PA14_32250	-1.41263	0.0198967	1		hypothetical protein	NA	NA	NA	NA	NA	NA
ΔCH3484_03790 vs WT	PA14_34790	1.98634	0.0441276	1		ABC transporter permease	PA14_34790_;6.83e-193;536	PA2307_;1.96e-192;535	CH3484_05603;6.83e-193;536	287.DR97_6125	Binding-protein-dependent transport system inner membrane component	nrtB
ΔCH3484_23130 vs WT	PA14_01030	-1.76806	0.000132514	0.237465	hcp1	Hcp1	PA14_01030_hcp1;7.86e-98;286	PA0085_hcp1;7.86e-98;286	CH3484_05238;7.86e-98;286	287.DR97_3042	Type VI secretion system effector, Hcp	-
ΔCH3484_23130 vs WT	PA14_01110	-1.2765	0.011158	1	vgrG1a	VgrG1a	PA14_01110_vgrG1a;0;1274	PA0091_vgrG1;0;1273	CH3484_05232;0;1276	287.DR97_3048	Phage late control gene D protein (GPD)	vgrG1
ΔCH3484_23130 vs WT	PA14_01140	-1.34718	0.0266457	1	tse6	Tse6	PA14_01140_tse6;3.25e-125;377	PA0093_tse6;3.46e-285;782	CH3484_05230;7.3e-287;786	287.DR97_3050	PAAR motif	-
ΔCH3484_23130 vs WT	PA14_02580	1.85706	0.0450603	1	mdcD	malonate decarboxylase subunit beta	PA14_02580_mdcD;1.19e-197;548	PA0211_mdcD;1.19e-197;548	CH3484_05118;1.19e-197;548	287.DR97_3168	Carboxyl transferase domain	mdcD
ΔCH3484_23130 vs WT	PA14_06900	2.23888	0.0388208	1		hypothetical protein	PA14_06900_;7.75e-45;145	NA	CH3484_03970;6.38e-44;143	287.DR97_3498	-	-
ΔCH3484_23130 vs WT	PA14_08050	3.18016	0.0326717	1		tail fiber protein	PA14_08050_;0;1072	PA0620_;0;1070	NA	287.DR97_3590	Phage tail-collar fibre protein	-
ΔCH3484_23130 vs WT	PA14_08090	5.9833	0.0361372	1		phage tail tube protein	PA14_08090_;1.17e-115;331	PA0623_;1.17e-115;331	NA	287.DR97_3593	Phage tail tube protein FII	-
ΔCH3484_23130 vs WT	PA14_09470	5.42655	0.0497561	1	phzB1	phenazine biosynthesis protein	PA14_09470_phzB1;3.95e-125;355	PA4211_phzB1;1.13e-124;353	CH3484_01620;3.95e-125;355	287.DR97_3700	Phenazine biosynthesis protein A/B	phzB
ΔCH3484_23130 vs WT	PA14_09660	-1.32087	0.00781666	1		acyl-CoA synthetase	PA14_09660_;0;1016	PA4198_;0;1015	CH3484_01633;0;1015	1123020.AUIE01000015_gene874	AMP-binding enzyme C-terminal domain	-
ΔCH3484_23130 vs WT	PA14_15070	2.2148	4.8245e-05	0.220989	oprC	outer membrane copper receptor OprC	PA14_15070_oprC;0;1469	PA3790_oprC;0;1469	CH3484_02064;0;1469	287.DR97_4079	TonB-dependent Receptor Plug Domain	oprC
ΔCH3484_23130 vs WT	PA14_15080	1.4045	0.00595678	1		hypothetical protein	PA14_15080_;3.06e-302;828	PA3789_;2.16e-302;829	CH3484_02065;2.63e-303;831	287.DR97_4080	PepSY-associated TM region	piuB
ΔCH3484_23130 vs WT	PA14_15280	-1.66066	0.0363688	1		hypothetical protein	PA14_15280_;3.64e-218;601	PA3772_;2.11e-217;599	CH3484_02083;5.62e-222;611	287.DR97_4098	Putative MetA-pathway of phenol degradation	-
ΔCH3484_23130 vs WT	PA14_16250	1.26501	0.0266089	1	lasB	elastase LasB	PA14_16250_lasB;0;975	PA3724_lasB;0;986	CH3484_00063;0;986	287.DR97_4154	Fungalysin/Thermolysin Propeptide Motif	nprV
ΔCH3484_23130 vs WT	PA14_17000	-3.14208	8.22133e-05	0.220989		hypothetical protein	PA14_17000_;9.75e-76;226	PA3661_;9.75e-76;226	CH3484_00125;9.75e-76;226	287.DR97_4278	-	-
ΔCH3484_23130 vs WT	PA14_17980	3.04954	0.0315692	1	glpF	glycerol uptake facilitator protein	PA14_17980_glpF;1.24e-195;543	PA3581_glpF;1.24e-195;543	CH3484_00205;1.24e-195;543	287.DR97_4358	Belongs to the MIP aquaporin (TC 1.A.8) family	glpF
ΔCH3484_23130 vs WT	PA14_18970	5.61819	0.0424439	1	pldA	phospholipase D	PA14_18970_pldA;0;1386	PA3487_tle5;0;1392	NA	1523503.JPMY01000035_gene3116	Catalyzes the reversible phosphatidyl group transfer from one phosphatidylglycerol molecule to another to form cardiolipin (CL) (diphosphatidylglycerol) and glycerol	-
ΔCH3484_23130 vs WT	PA14_20950	1.93912	0.0091833	1	fabH2	3-oxoacyl-ACP synthase	PA14_20950_fabH2;9.35e-228;628	PA3333_fabH2;9.35e-228;628	CH3484_00436;9.35e-228;628	287.DR97_4594	3-Oxoacyl-[acyl-carrier-protein (ACP)] synthase III	fabH_2
ΔCH3484_23130 vs WT	PA14_20970	2.3877	0.00923733	1	cyp23	cytochrome P450	PA14_20970_cyp23;5.05e-297;811	PA3331_;1.76e-297;812	CH3484_00438;1.76e-297;812	287.DR97_4596	Belongs to the cytochrome P450 family	bioI
ΔCH3484_23130 vs WT	PA14_21000	2.29499	0.0270913	1		hypothetical protein	PA14_21000_;0;871	PA3329_;0;878	CH3484_00440;0;879	287.DR97_4598	Condensation domain	-
ΔCH3484_23130 vs WT	PA14_28210	-1.20524	0.0452147	1		hypothetical protein	PA14_28210_;8.79e-127;362	PA2774_tse4;1.07e-127;364	CH3484_03386;1.07e-127;364	287.DR97_5174	-	-
ΔCH3484_23130 vs WT	PA14_29640	1.44212	0.00578625	1	fhp	nitric oxide dioxygenase	PA14_29640_fhp;7.86e-286;780	PA2664_fhp;4.95e-289;788	CH3484_03508;4.07e-288;786	287.DR97_5296	Is involved in NO detoxification in an aerobic process, termed nitric oxide dioxygenase (NOD) reaction that utilizes O(2) and NAD(P)H to convert NO to nitrate, which protects the bacterium from various noxious nitrogen compounds. Therefore, plays a central role in the inducible response to nitrosative stress	hmp
ΔCH3484_23130 vs WT	PA14_36010	-1.59552	0.000706245	0.949194		hypothetical protein	PA14_36010_;3.6e-110;317	NA	CH3484_06148;3.6e-110;317	287.DR97_6210	-	-
ΔCH3484_23130 vs WT	PA14_40660	-1.37147	0.0380164	1		hypothetical protein	PA14_40660_;1.91e-110;317	PA1844_tse1;1.91e-110;317	CH3484_02149;1.91e-110;317	287.DR97_33	-	-
ΔCH3484_23130 vs WT	PA14_50280	4.76498	0.0356584	1		hypothetical protein	PA14_50280_;2.44e-35;124	PA1093_;1.4e-34;122	NA	1226994.AMZB01000123_gene2818	FlaG protein	flaG
ΔCH3484_23130 vs WT	PA14_50320	5.75687	0.0294622	1		hypothetical protein	PA14_50320_;4.65e-111;322	PA1089_;4.65e-111;322	NA	1390370.O203_15580	Phosphoserine phosphatase	serB
ΔCH3484_23130 vs WT	PA14_50330	4.04817	0.0438848	1		hypothetical protein	PA14_50330_;2.31e-100;300	PA1088_;4.01e-101;301	NA	399739.Pmen_2839	O-methyltransferase	-
ΔCH3484_23130 vs WT	PA14_51500	-1.60754	0.0106396	1		hypothetical protein	PA14_51500_;9.71e-131;371	PA0989_;5.85e-132;374	CH3484_05983;1.75e-133;378	287.DR97_958	-	-
ΔCH3484_23130 vs WT	PA14_58730	5.71074	0.0354924	1	pilA	type IV pilin structural subunit	PA14_58730_pilA;1.3e-42;147	NA	NA	1217715.F994_00343	Belongs to the N-Me-Phe pilin family	pilA
ΔCH3484_23130 vs WT	PA14_64610	2.18917	0.0382797	1		hypothetical protein	PA14_64610_;1.29e-275;752	PA4888_desB;1.83e-275;752	CH3484_01413;3.79e-275;751	287.DR97_2239	Fatty acid desaturase	desA3
ΔCH3484_23130 vs WT	PA14_64620	2.02133	0.0457039	1		oxidoreductase	PA14_64620_;1.79e-266;729	PA4889_;7.92e-270;738	CH3484_01412;1.94e-270;739	287.DR97_2240	Oxidoreductase FAD-binding domain	-
